# Supplementary material for: An ABA-GA bistable switch can account for natural variation in the variability of Arabidopsis seed germination time
Source: eLife. 2021 Jun 1;10:e59485. doi: 10.7554/eLife.59485 (PMC8169117; doi:10.7554/eLife.59485)
Supplement: Figure 1—figure supplement 1—source data 2. [file elife-59485-fig1-figsupp1-data2.tds]

Magic_line	Plant	Sowing.day	Sowing.month	Sowing_date	Year	Scoring.date	Mother.plant.sowing.number	DAR	MeanDAR	Total.germinated	Total	NonGer	id	RepNumber	day	number	name	perc	perc_total_ger	group
M101	1	7	3	7-Mar	2016		3	33	33	86	162	76	10	2	1	0	M101_07-Mar_1	0	0	magic
M101	1	7	3	7-Mar	2016		3	33	33	86	162	76	10	2	2	0	M101_07-Mar_1	0	0	magic
M101	1	7	3	7-Mar	2016		3	33	33	86	162	76	10	2	3	0	M101_07-Mar_1	0	0	magic
M101	1	7	3	7-Mar	2016		3	33	33	86	162	76	10	2	4	7	M101_07-Mar_1	4.320987654	8.139534884	magic
M101	1	7	3	7-Mar	2016		3	33	33	86	162	76	10	2	5	9	M101_07-Mar_1	5.555555556	10.46511628	magic
M101	1	7	3	7-Mar	2016		3	33	33	86	162	76	10	2	6	3	M101_07-Mar_1	1.851851852	3.488372093	magic
M101	1	7	3	7-Mar	2016		3	33	33	86	162	76	10	2	7	8	M101_07-Mar_1	4.938271605	9.302325581	magic
M101	1	7	3	7-Mar	2016		3	33	33	86	162	76	10	2	8	10	M101_07-Mar_1	6.172839506	11.62790698	magic
M101	1	7	3	7-Mar	2016		3	33	33	86	162	76	10	2	9	9	M101_07-Mar_1	5.555555556	10.46511628	magic
M101	1	7	3	7-Mar	2016		3	33	33	86	162	76	10	2	10	0	M101_07-Mar_1	0	0	magic
M101	1	7	3	7-Mar	2016		3	33	33	86	162	76	10	2	11	31	M101_07-Mar_1	19.13580247	36.04651163	magic
M101	1	7	3	7-Mar	2016		3	33	33	86	162	76	10	2	12	8	M101_07-Mar_1	4.938271605	9.302325581	magic
M101	1	7	3	7-Mar	2016		3	33	33	86	162	76	10	2	13	1	M101_07-Mar_1	0.617283951	1.162790698	magic
M101	1	7	3	7-Mar	2016		3	33	33	86	162	76	10	2	14	0	M101_07-Mar_1	0	0	magic
M101	1	7	3	7-Mar	2016		3	33	33	86	162	76	10	2	15	0	M101_07-Mar_1	0	0	magic
M101	1A	17	9	17-Sep	2015		1	31	31	34	128	94	31	2	1	0	M101_17-Sep_1A	0	0	magic
M101	1A	17	9	17-Sep	2015		1	31	31	34	128	94	31	2	2	0	M101_17-Sep_1A	0	0	magic
M101	1A	17	9	17-Sep	2015		1	31	31	34	128	94	31	2	3	7	M101_17-Sep_1A	5.46875	20.58823529	magic
M101	1A	17	9	17-Sep	2015		1	31	31	34	128	94	31	2	4	11	M101_17-Sep_1A	8.59375	32.35294118	magic
M101	1A	17	9	17-Sep	2015		1	31	31	34	128	94	31	2	5	10	M101_17-Sep_1A	7.8125	29.41176471	magic
M101	1A	17	9	17-Sep	2015		1	31	31	34	128	94	31	2	6	1	M101_17-Sep_1A	0.78125	2.941176471	magic
M101	1A	17	9	17-Sep	2015		1	31	31	34	128	94	31	2	7	1	M101_17-Sep_1A	0.78125	2.941176471	magic
M101	1A	17	9	17-Sep	2015		1	31	31	34	128	94	31	2	8	2	M101_17-Sep_1A	1.5625	5.882352941	magic
M101	1A	17	9	17-Sep	2015		1	31	31	34	128	94	31	2	9	0	M101_17-Sep_1A	0	0	magic
M101	1A	17	9	17-Sep	2015		1	31	31	34	128	94	31	2	10	1	M101_17-Sep_1A	0.78125	2.941176471	magic
M101	1A	17	9	17-Sep	2015		1	31	31	34	128	94	31	2	11	0	M101_17-Sep_1A	0	0	magic
M101	1A	17	9	17-Sep	2015		1	31	31	34	128	94	31	2	12	0	M101_17-Sep_1A	0	0	magic
M101	1A	17	9	17-Sep	2015		1	31	31	34	128	94	31	2	13	1	M101_17-Sep_1A	0.78125	2.941176471	magic
M101	1A	19	1	19-Jan	2016		1b	32	32	79	97	18	1	1	1	0	M101_19-Jan_1A	0	0	magic
M101	1A	19	1	19-Jan	2016		1b	32	32	79	97	18	1	1	2	0	M101_19-Jan_1A	0	0	magic
M101	1A	19	1	19-Jan	2016		1b	32	32	79	97	18	1	1	3	30	M101_19-Jan_1A	30.92783505	37.97468354	magic
M101	1A	19	1	19-Jan	2016		1b	32	32	79	97	18	1	1	4	22	M101_19-Jan_1A	22.68041237	27.84810127	magic
M101	1A	19	1	19-Jan	2016		1b	32	32	79	97	18	1	1	5	18	M101_19-Jan_1A	18.55670103	22.78481013	magic
M101	1A	19	1	19-Jan	2016		1b	32	32	79	97	18	1	1	6	6	M101_19-Jan_1A	6.18556701	7.594936709	magic
M101	1A	19	1	19-Jan	2016		1b	32	32	79	97	18	1	1	7	7	M101_19-Jan_1A	7.216494845	8.860759494	magic
M101	1A	19	1	19-Jan	2016		1b	32	32	79	97	18	1	1	8	2	M101_19-Jan_1A	2.06185567	2.53164557	magic
M101	1A	19	1	19-Jan	2016		1b	32	32	79	97	18	1	1	9	1	M101_19-Jan_1A	1.030927835	1.265822785	magic
M101	1A	19	1	19-Jan	2016		1b	32	32	79	97	18	1	1	10	0	M101_19-Jan_1A	0	0	magic
M101	1A	19	1	19-Jan	2016		1b	32	32	79	97	18	1	1	11	0	M101_19-Jan_1A	0	0	magic
M101	1A	19	1	19-Jan	2016		1b	32	32	79	97	18	1	1	12	0	M101_19-Jan_1A	0	0	magic
M101	1A	19	1	19-Jan	2016		1b	32	32	79	97	18	1	1	13	0	M101_19-Jan_1A	0	0	magic
M101	1A	19	1	19-Jan	2016		1b	32	32	79	97	18	1	1	14	0	M101_19-Jan_1A	0	0	magic
M101	1A	19	1	19-Jan	2016		1b	32	32	79	97	18	1	1	15	0	M101_19-Jan_1A	0	0	magic
M101	1A	19	1	19-Jan	2016		1b	32	32	79	97	18	1	1	16	0	M101_19-Jan_1A	0	0	magic
M101	1A	19	1	19-Jan	2016		1b	32	32	79	97	18	1	1	17	0	M101_19-Jan_1A	0	0	magic
M101	1A	19	1	19-Jan	2016		1b	32	32	79	97	18	1	1	18	0	M101_19-Jan_1A	0	0	magic
M101	1A	19	1	19-Jan	2016		1b	32	32	79	97	18	1	1	19	0	M101_19-Jan_1A	0	0	magic
M101	1A	19	1	19-Jan	2016		1b	32	32	79	97	18	1	1	20	0	M101_19-Jan_1A	0	0	magic
M101	1A	19	1	19-Jan	2016		1b	32	32	79	97	18	1	1	21	0	M101_19-Jan_1A	0	0	magic
M101	1A	19	1	19-Jan	2016		1b	32	32	79	97	18	1	1	22	0	M101_19-Jan_1A	0	0	magic
M101	1A	19	1	19-Jan	2016		1b	32	32	79	97	18	1	1	23	0	M101_19-Jan_1A	0	0	magic
M101	1A	19	1	19-Jan	2016		1b	32	32	79	97	18	1	1	24	0	M101_19-Jan_1A	0	0	magic
M101	1A	19	1	19-Jan	2016		1b	32	32	79	97	18	1	1	25	0	M101_19-Jan_1A	0	0	magic
M101	1A	19	1	19-Jan	2016		1b	32	32	79	97	18	1	1	26	0	M101_19-Jan_1A	0	0	magic
M101	1A	19	1	19-Jan	2016		1b	32	32	79	97	18	1	1	27	0	M101_19-Jan_1A	0	0	magic
M101	1A	19	1	19-Jan	2016		1b	32	32	79	97	18	1	1	28	0	M101_19-Jan_1A	0	0	magic
M101	1A	19	1	19-Jan	2016		1b	32	32	79	97	18	1	1	29	0	M101_19-Jan_1A	0	0	magic
M101	1A	19	1	19-Jan	2016		1b	32	32	79	97	18	1	1	30	0	M101_19-Jan_1A	0	0	magic
M101	1A	19	1	19-Jan	2016		1b	32	32	79	97	18	1	1	31	0	M101_19-Jan_1A	0	0	magic
M101	1A	19	1	19-Jan	2016		1b	32	32	79	97	18	1	1	32	0	M101_19-Jan_1A	0	0	magic
M101	1A	19	1	19-Jan	2016		1b	32	32	79	97	18	1	1	33	0	M101_19-Jan_1A	0	0	magic
M101	1A	19	1	19-Jan	2016		1b	32	32	79	97	18	1	1	34	0	M101_19-Jan_1A	0	0	magic
M101	1A	19	1	19-Jan	2016		1b	32	32	79	97	18	1	1	35	0	M101_19-Jan_1A	0	0	magic
M101	1A	19	1	19-Jan	2016		1b	32	32	79	97	18	1	1	36	0	M101_19-Jan_1A	0	0	magic
M101	1A	19	1	19-Jan	2016		1b	32	32	79	97	18	1	1	37	0	M101_19-Jan_1A	0	0	magic
M101	1A	19	1	19-Jan	2016		1b	32	32	79	97	18	1	1	38	0	M101_19-Jan_1A	0	0	magic
M101	1A	19	1	19-Jan	2016		1b	32	32	79	97	18	1	1	39	0	M101_19-Jan_1A	0	0	magic
M101	1A	19	1	19-Jan	2016		1b	32	32	79	97	18	1	1	40	2	M101_19-Jan_1A	2.06185567	2.53164557	magic
M101	1A	19	1	19-Jan	2016		1b	32	32	79	97	18	1	1	41	0	M101_19-Jan_1A	0	0	magic
M101	1A	19	1	19-Jan	2016		1b	32	32	79	97	18	1	1	42	0	M101_19-Jan_1A	0	0	magic
M101	1A	19	1	19-Jan	2016		1b	32	32	79	97	18	1	1	43	0	M101_19-Jan_1A	0	0	magic
M101	1A	19	1	19-Jan	2016		1b	32	32	79	97	18	1	1	44	0	M101_19-Jan_1A	0	0	magic
M101	1A	19	1	19-Jan	2016		1b	32	32	79	97	18	1	1	45	0	M101_19-Jan_1A	0	0	magic
M101	1A	19	1	19-Jan	2016		1b	32	32	79	97	18	1	1	46	0	M101_19-Jan_1A	0	0	magic
M101	1A	19	1	19-Jan	2016		1b	32	32	79	97	18	1	1	47	0	M101_19-Jan_1A	0	0	magic
M101	1A	19	1	19-Jan	2016		1b	32	32	79	97	18	1	1	48	0	M101_19-Jan_1A	0	0	magic
M101	1A	19	1	19-Jan	2016		1b	32	32	79	97	18	1	1	49	0	M101_19-Jan_1A	0	0	magic
M101	1A	19	1	19-Jan	2016		1b	32	32	79	97	18	1	1	50	0	M101_19-Jan_1A	0	0	magic
M101	1A	19	1	19-Jan	2016		1b	32	32	79	97	18	1	1	51	0	M101_19-Jan_1A	0	0	magic
M101	1A	19	1	19-Jan	2016		1b	32	32	79	97	18	1	1	52	1	M101_19-Jan_1A	1.030927835	1.265822785	magic
M101	1A	19	1	19-Jan	2016		1b	32	32	79	97	18	1	1	53	0	M101_19-Jan_1A	0	0	magic
M101	1A	19	1	19-Jan	2016		1b	32	32	79	97	18	1	1	54	0	M101_19-Jan_1A	0	0	magic
M101	1A	19	1	19-Jan	2016		1b	32	32	79	97	18	1	1	55	0	M101_19-Jan_1A	0	0	magic
M101	1A	19	1	19-Jan	2016		1b	32	32	79	97	18	1	1	56	0	M101_19-Jan_1A	0	0	magic
M101	1A	19	1	19-Jan	2016		1b	32	32	79	97	18	1	1	57	0	M101_19-Jan_1A	0	0	magic
M101	1b	25	11	25-Nov	2016	31/01/2017	13	31	31	98	108	10	43	1	1	0	M101_25-Nov_1b	0	0	magic
M101	1b	25	11	25-Nov	2016	31/01/2017	13	31	31	98	108	10	43	1	2	1	M101_25-Nov_1b	0.925925926	1.020408163	magic
M101	1b	25	11	25-Nov	2016	31/01/2017	13	31	31	98	108	10	43	1	3	29	M101_25-Nov_1b	26.85185185	29.59183673	magic
M101	1b	25	11	25-Nov	2016	31/01/2017	13	31	31	98	108	10	43	1	4	25	M101_25-Nov_1b	23.14814815	25.51020408	magic
M101	1b	25	11	25-Nov	2016	31/01/2017	13	31	31	98	108	10	43	1	5	15	M101_25-Nov_1b	13.88888889	15.30612245	magic
M101	1b	25	11	25-Nov	2016	31/01/2017	13	31	31	98	108	10	43	1	6	3	M101_25-Nov_1b	2.777777778	3.06122449	magic
M101	1b	25	11	25-Nov	2016	31/01/2017	13	31	31	98	108	10	43	1	7	4	M101_25-Nov_1b	3.703703704	4.081632653	magic
M101	1b	25	11	25-Nov	2016	31/01/2017	13	31	31	98	108	10	43	1	8	2	M101_25-Nov_1b	1.851851852	2.040816327	magic
M101	1b	25	11	25-Nov	2016	31/01/2017	13	31	31	98	108	10	43	1	9	3	M101_25-Nov_1b	2.777777778	3.06122449	magic
M101	1b	25	11	25-Nov	2016	31/01/2017	13	31	31	98	108	10	43	1	10	2	M101_25-Nov_1b	1.851851852	2.040816327	magic
M101	1b	25	11	25-Nov	2016	31/01/2017	13	31	31	98	108	10	43	1	11	1	M101_25-Nov_1b	0.925925926	1.020408163	magic
M101	1b	25	11	25-Nov	2016	31/01/2017	13	31	31	98	108	10	43	1	12	0	M101_25-Nov_1b	0	0	magic
M101	1b	25	11	25-Nov	2016	31/01/2017	13	31	31	98	108	10	43	1	13	0	M101_25-Nov_1b	0	0	magic
M101	1b	25	11	25-Nov	2016	31/01/2017	13	31	31	98	108	10	43	1	14	0	M101_25-Nov_1b	0	0	magic
M101	1b	25	11	25-Nov	2016	31/01/2017	13	31	31	98	108	10	43	1	15	0	M101_25-Nov_1b	0	0	magic
M101	1b	25	11	25-Nov	2016	31/01/2017	13	31	31	98	108	10	43	1	16	0	M101_25-Nov_1b	0	0	magic
M101	1b	25	11	25-Nov	2016	31/01/2017	13	31	31	98	108	10	43	1	17	0	M101_25-Nov_1b	0	0	magic
M101	1b	25	11	25-Nov	2016	31/01/2017	13	31	31	98	108	10	43	1	18	0	M101_25-Nov_1b	0	0	magic
M101	1b	25	11	25-Nov	2016	31/01/2017	13	31	31	98	108	10	43	1	19	0	M101_25-Nov_1b	0	0	magic
M101	1b	25	11	25-Nov	2016	31/01/2017	13	31	31	98	108	10	43	1	20	0	M101_25-Nov_1b	0	0	magic
M101	1b	25	11	25-Nov	2016	31/01/2017	13	31	31	98	108	10	43	1	21	0	M101_25-Nov_1b	0	0	magic
M101	1b	25	11	25-Nov	2016	31/01/2017	13	31	31	98	108	10	43	1	22	0	M101_25-Nov_1b	0	0	magic
M101	1b	25	11	25-Nov	2016	31/01/2017	13	31	31	98	108	10	43	1	23	0	M101_25-Nov_1b	0	0	magic
M101	1b	25	11	25-Nov	2016	31/01/2017	13	31	31	98	108	10	43	1	24	0	M101_25-Nov_1b	0	0	magic
M101	1b	25	11	25-Nov	2016	31/01/2017	13	31	31	98	108	10	43	1	25	0	M101_25-Nov_1b	0	0	magic
M101	1b	25	11	25-Nov	2016	31/01/2017	13	31	31	98	108	10	43	1	26	0	M101_25-Nov_1b	0	0	magic
M101	1b	25	11	25-Nov	2016	31/01/2017	13	31	31	98	108	10	43	1	27	0	M101_25-Nov_1b	0	0	magic
M101	1b	25	11	25-Nov	2016	31/01/2017	13	31	31	98	108	10	43	1	28	0	M101_25-Nov_1b	0	0	magic
M101	1b	25	11	25-Nov	2016	31/01/2017	13	31	31	98	108	10	43	1	29	0	M101_25-Nov_1b	0	0	magic
M101	1b	25	11	25-Nov	2016	31/01/2017	13	31	31	98	108	10	43	1	30	0	M101_25-Nov_1b	0	0	magic
M101	1b	25	11	25-Nov	2016	31/01/2017	13	31	31	98	108	10	43	1	31	0	M101_25-Nov_1b	0	0	magic
M101	1b	25	11	25-Nov	2016	31/01/2017	13	31	31	98	108	10	43	1	32	0	M101_25-Nov_1b	0	0	magic
M101	1b	25	11	25-Nov	2016	31/01/2017	13	31	31	98	108	10	43	1	33	0	M101_25-Nov_1b	0	0	magic
M101	1b	25	11	25-Nov	2016	31/01/2017	13	31	31	98	108	10	43	1	34	0	M101_25-Nov_1b	0	0	magic
M101	1b	25	11	25-Nov	2016	31/01/2017	13	31	31	98	108	10	43	1	35	0	M101_25-Nov_1b	0	0	magic
M101	1b	25	11	25-Nov	2016	31/01/2017	13	31	31	98	108	10	43	1	36	0	M101_25-Nov_1b	0	0	magic
M101	1b	25	11	25-Nov	2016	31/01/2017	13	31	31	98	108	10	43	1	37	0	M101_25-Nov_1b	0	0	magic
M101	1b	25	11	25-Nov	2016	31/01/2017	13	31	31	98	108	10	43	1	38	0	M101_25-Nov_1b	0	0	magic
M101	1b	25	11	25-Nov	2016	31/01/2017	13	31	31	98	108	10	43	1	39	0	M101_25-Nov_1b	0	0	magic
M101	1b	25	11	25-Nov	2016	31/01/2017	13	31	31	98	108	10	43	1	40	0	M101_25-Nov_1b	0	0	magic
M101	1b	25	11	25-Nov	2016	31/01/2017	13	31	31	98	108	10	43	1	41	0	M101_25-Nov_1b	0	0	magic
M101	1b	25	11	25-Nov	2016	31/01/2017	13	31	31	98	108	10	43	1	42	0	M101_25-Nov_1b	0	0	magic
M101	1b	25	11	25-Nov	2016	31/01/2017	13	31	31	98	108	10	43	1	43	0	M101_25-Nov_1b	0	0	magic
M101	1b	25	11	25-Nov	2016	31/01/2017	13	31	31	98	108	10	43	1	44	0	M101_25-Nov_1b	0	0	magic
M101	1b	25	11	25-Nov	2016	31/01/2017	13	31	31	98	108	10	43	1	45	0	M101_25-Nov_1b	0	0	magic
M101	1b	25	11	25-Nov	2016	31/01/2017	13	31	31	98	108	10	43	1	46	0	M101_25-Nov_1b	0	0	magic
M101	1b	25	11	25-Nov	2016	31/01/2017	13	31	31	98	108	10	43	1	47	0	M101_25-Nov_1b	0	0	magic
M101	1b	25	11	25-Nov	2016	31/01/2017	13	31	31	98	108	10	43	1	48	1	M101_25-Nov_1b	0.925925926	1.020408163	magic
M101	1b	25	11	25-Nov	2016	31/01/2017	13	31	31	98	108	10	43	1	49	2	M101_25-Nov_1b	1.851851852	2.040816327	magic
M101	1b	25	11	25-Nov	2016	31/01/2017	13	31	31	98	108	10	43	1	50	0	M101_25-Nov_1b	0	0	magic
M101	1b	25	11	25-Nov	2016	31/01/2017	13	31	31	98	108	10	43	1	51	0	M101_25-Nov_1b	0	0	magic
M101	1b	25	11	25-Nov	2016	31/01/2017	13	31	31	98	108	10	43	1	52	2	M101_25-Nov_1b	1.851851852	2.040816327	magic
M101	1b	25	11	25-Nov	2016	31/01/2017	13	31	31	98	108	10	43	1	53	0	M101_25-Nov_1b	0	0	magic
M101	1b	25	11	25-Nov	2016	31/01/2017	13	31	31	98	108	10	43	1	54	1	M101_25-Nov_1b	0.925925926	1.020408163	magic
M101	1b	25	11	25-Nov	2016	31/01/2017	13	31	31	98	108	10	43	1	55	0	M101_25-Nov_1b	0	0	magic
M101	1b	25	11	25-Nov	2016	31/01/2017	13	31	31	98	108	10	43	1	56	2	M101_25-Nov_1b	1.851851852	2.040816327	magic
M101	1b	25	11	25-Nov	2016	31/01/2017	13	31	31	98	108	10	43	1	57	1	M101_25-Nov_1b	0.925925926	1.020408163	magic
M101	1b	25	11	25-Nov	2016	31/01/2017	13	31	31	98	108	10	43	1	58	0	M101_25-Nov_1b	0	0	magic
M101	1b	25	11	25-Nov	2016	31/01/2017	13	31	31	98	108	10	43	1	59	0	M101_25-Nov_1b	0	0	magic
M101	1b	25	11	25-Nov	2016	31/01/2017	13	31	31	98	108	10	43	1	60	2	M101_25-Nov_1b	1.851851852	2.040816327	magic
M101	1b	25	11	25-Nov	2016	31/01/2017	13	31	31	98	108	10	43	1	61	1	M101_25-Nov_1b	0.925925926	1.020408163	magic
M101	1b	25	11	25-Nov	2016	31/01/2017	13	31	31	98	108	10	43	1	62	0	M101_25-Nov_1b	0	0	magic
M101	1b	25	11	25-Nov	2016	31/01/2017	13	31	31	98	108	10	43	1	63	0	M101_25-Nov_1b	0	0	magic
M101	1b	25	11	25-Nov	2016	31/01/2017	13	31	31	98	108	10	43	1	64	0	M101_25-Nov_1b	0	0	magic
M101	1b	25	11	25-Nov	2016	31/01/2017	13	31	31	98	108	10	43	1	65	0	M101_25-Nov_1b	0	0	magic
M101	1b	25	11	25-Nov	2016	31/01/2017	13	31	31	98	108	10	43	1	66	0	M101_25-Nov_1b	0	0	magic
M101	1b	25	11	25-Nov	2016	31/01/2017	13	31	31	98	108	10	43	1	67	1	M101_25-Nov_1b	0.925925926	1.020408163	magic
M101	1b	25	11	25-Nov	2016	31/01/2017	13	31	31	98	108	10	43	1	68	0	M101_25-Nov_1b	0	0	magic
M101	1b	25	11	25-Nov	2016	31/01/2017	13	31	31	98	108	10	43	1	69	0	M101_25-Nov_1b	0	0	magic
M101	1b	25	11	25-Nov	2016	31/01/2017	13	31	31	98	108	10	43	1	70	0	M101_25-Nov_1b	0	0	magic
M101	1b	25	11	25-Nov	2016	31/01/2017	13	31	31	98	108	10	43	1	71	0	M101_25-Nov_1b	0	0	magic
M101	1b	25	11	25-Nov	2016	31/01/2017	13	31	31	98	108	10	43	1	72	0	M101_25-Nov_1b	0	0	magic
M101	1B	19	1	19-Jan	2016		1b	32	32	49	99	50	2	2	1	0	M101_19-Jan_1B	0	0	magic
M101	1B	19	1	19-Jan	2016		1b	32	32	49	99	50	2	2	2	0	M101_19-Jan_1B	0	0	magic
M101	1B	19	1	19-Jan	2016		1b	32	32	49	99	50	2	2	3	12	M101_19-Jan_1B	12.12121212	24.48979592	magic
M101	1B	19	1	19-Jan	2016		1b	32	32	49	99	50	2	2	4	21	M101_19-Jan_1B	21.21212121	42.85714286	magic
M101	1B	19	1	19-Jan	2016		1b	32	32	49	99	50	2	2	5	8	M101_19-Jan_1B	8.080808081	16.32653061	magic
M101	1B	19	1	19-Jan	2016		1b	32	32	49	99	50	2	2	6	3	M101_19-Jan_1B	3.03030303	6.12244898	magic
M101	1B	19	1	19-Jan	2016		1b	32	32	49	99	50	2	2	7	4	M101_19-Jan_1B	4.04040404	8.163265306	magic
M101	1B	19	1	19-Jan	2016		1b	32	32	49	99	50	2	2	8	4	M101_19-Jan_1B	4.04040404	8.163265306	magic
M101	1B	19	1	19-Jan	2016		1b	32	32	49	99	50	2	2	9	2	M101_19-Jan_1B	2.02020202	4.081632653	magic
M101	1B	19	1	19-Jan	2016		1b	32	32	49	99	50	2	2	10	0	M101_19-Jan_1B	0	0	magic
M101	1B	19	1	19-Jan	2016		1b	32	32	49	99	50	2	2	11	0	M101_19-Jan_1B	0	0	magic
M101	1B	19	1	19-Jan	2016		1b	32	32	49	99	50	2	2	12	0	M101_19-Jan_1B	0	0	magic
M101	1B	19	1	19-Jan	2016		1b	32	32	49	99	50	2	2	13	1	M101_19-Jan_1B	1.01010101	2.040816327	magic
M101	1B	19	1	19-Jan	2016		1b	32	32	49	99	50	2	2	14	1	M101_19-Jan_1B	1.01010101	2.040816327	magic
M101	1B	19	1	19-Jan	2016		1b	32	32	49	99	50	2	2	15	1	M101_19-Jan_1B	1.01010101	2.040816327	magic
M101	1B	19	1	19-Jan	2016		1b	32	32	49	99	50	2	2	16	0	M101_19-Jan_1B	0	0	magic
M101	1B	19	1	19-Jan	2016		1b	32	32	49	99	50	2	2	17	0	M101_19-Jan_1B	0	0	magic
M101	1B	19	1	19-Jan	2016		1b	32	32	49	99	50	2	2	18	0	M101_19-Jan_1B	0	0	magic
M101	1B	19	1	19-Jan	2016		1b	32	32	49	99	50	2	2	19	0	M101_19-Jan_1B	0	0	magic
M101	1B	19	1	19-Jan	2016		1b	32	32	49	99	50	2	2	20	0	M101_19-Jan_1B	0	0	magic
M101	1B	19	1	19-Jan	2016		1b	32	32	49	99	50	2	2	21	0	M101_19-Jan_1B	0	0	magic
M101	1B	19	1	19-Jan	2016		1b	32	32	49	99	50	2	2	22	0	M101_19-Jan_1B	0	0	magic
M101	1B	19	1	19-Jan	2016		1b	32	32	49	99	50	2	2	23	0	M101_19-Jan_1B	0	0	magic
M101	1B	19	1	19-Jan	2016		1b	32	32	49	99	50	2	2	24	0	M101_19-Jan_1B	0	0	magic
M101	1B	19	1	19-Jan	2016		1b	32	32	49	99	50	2	2	25	0	M101_19-Jan_1B	0	0	magic
M101	1B	19	1	19-Jan	2016		1b	32	32	49	99	50	2	2	26	0	M101_19-Jan_1B	0	0	magic
M101	1B	19	1	19-Jan	2016		1b	32	32	49	99	50	2	2	27	0	M101_19-Jan_1B	0	0	magic
M101	1B	19	1	19-Jan	2016		1b	32	32	49	99	50	2	2	28	0	M101_19-Jan_1B	0	0	magic
M101	1B	19	1	19-Jan	2016		1b	32	32	49	99	50	2	2	29	0	M101_19-Jan_1B	0	0	magic
M101	1B	19	1	19-Jan	2016		1b	32	32	49	99	50	2	2	30	0	M101_19-Jan_1B	0	0	magic
M101	1B	19	1	19-Jan	2016		1b	32	32	49	99	50	2	2	31	0	M101_19-Jan_1B	0	0	magic
M101	1B	19	1	19-Jan	2016		1b	32	32	49	99	50	2	2	32	0	M101_19-Jan_1B	0	0	magic
M101	1B	19	1	19-Jan	2016		1b	32	32	49	99	50	2	2	33	0	M101_19-Jan_1B	0	0	magic
M101	1B	19	1	19-Jan	2016		1b	32	32	49	99	50	2	2	34	0	M101_19-Jan_1B	0	0	magic
M101	1B	19	1	19-Jan	2016		1b	32	32	49	99	50	2	2	35	0	M101_19-Jan_1B	0	0	magic
M101	1B	19	1	19-Jan	2016		1b	32	32	49	99	50	2	2	36	0	M101_19-Jan_1B	0	0	magic
M101	1B	19	1	19-Jan	2016		1b	32	32	49	99	50	2	2	37	0	M101_19-Jan_1B	0	0	magic
M101	1B	19	1	19-Jan	2016		1b	32	32	49	99	50	2	2	38	0	M101_19-Jan_1B	0	0	magic
M101	1B	19	1	19-Jan	2016		1b	32	32	49	99	50	2	2	39	0	M101_19-Jan_1B	0	0	magic
M101	1B	19	1	19-Jan	2016		1b	32	32	49	99	50	2	2	40	0	M101_19-Jan_1B	0	0	magic
M101	1B	19	1	19-Jan	2016		1b	32	32	49	99	50	2	2	41	0	M101_19-Jan_1B	0	0	magic
M101	1B	19	1	19-Jan	2016		1b	32	32	49	99	50	2	2	42	0	M101_19-Jan_1B	0	0	magic
M101	1B	19	1	19-Jan	2016		1b	32	32	49	99	50	2	2	43	0	M101_19-Jan_1B	0	0	magic
M101	1B	19	1	19-Jan	2016		1b	32	32	49	99	50	2	2	44	0	M101_19-Jan_1B	0	0	magic
M101	1B	19	1	19-Jan	2016		1b	32	32	49	99	50	2	2	45	1	M101_19-Jan_1B	1.01010101	2.040816327	magic
M101	1B	19	1	19-Jan	2016		1b	32	32	49	99	50	2	2	46	1	M101_19-Jan_1B	1.01010101	2.040816327	magic
M101	1B	19	1	19-Jan	2016		1b	32	32	49	99	50	2	2	47	1	M101_19-Jan_1B	1.01010101	2.040816327	magic
M101	1B	19	1	19-Jan	2016		1b	32	32	49	99	50	2	2	48	0	M101_19-Jan_1B	0	0	magic
M101	1B	19	1	19-Jan	2016		1b	32	32	49	99	50	2	2	49	0	M101_19-Jan_1B	0	0	magic
M101	1B	19	1	19-Jan	2016		1b	32	32	49	99	50	2	2	50	0	M101_19-Jan_1B	0	0	magic
M101	1B	19	1	19-Jan	2016		1b	32	32	49	99	50	2	2	51	1	M101_19-Jan_1B	1.01010101	2.040816327	magic
M101	1B	19	1	19-Jan	2016		1b	32	32	49	99	50	2	2	52	0	M101_19-Jan_1B	0	0	magic
M101	1B	19	1	19-Jan	2016		1b	32	32	49	99	50	2	2	53	0	M101_19-Jan_1B	0	0	magic
M101	1B	19	1	19-Jan	2016		1b	32	32	49	99	50	2	2	54	0	M101_19-Jan_1B	0	0	magic
M101	1B	19	1	19-Jan	2016		1b	32	32	49	99	50	2	2	55	1	M101_19-Jan_1B	1.01010101	2.040816327	magic
M101	1B	19	1	19-Jan	2016		1b	32	32	49	99	50	2	2	56	0	M101_19-Jan_1B	0	0	magic
M101	1B	19	1	19-Jan	2016		1b	32	32	49	99	50	2	2	57	1	M101_19-Jan_1B	1.01010101	2.040816327	magic
M101	2	7	3	7-Mar	2016		3	33	33	92	148	56	9	1	1	0	M101_07-Mar_2	0	0	magic
M101	2	7	3	7-Mar	2016		3	33	33	92	148	56	9	1	2	0	M101_07-Mar_2	0	0	magic
M101	2	7	3	7-Mar	2016		3	33	33	92	148	56	9	1	3	1	M101_07-Mar_2	0.675675676	1.086956522	magic
M101	2	7	3	7-Mar	2016		3	33	33	92	148	56	9	1	4	4	M101_07-Mar_2	2.702702703	4.347826087	magic
M101	2	7	3	7-Mar	2016		3	33	33	92	148	56	9	1	5	13	M101_07-Mar_2	8.783783784	14.13043478	magic
M101	2	7	3	7-Mar	2016		3	33	33	92	148	56	9	1	6	19	M101_07-Mar_2	12.83783784	20.65217391	magic
M101	2	7	3	7-Mar	2016		3	33	33	92	148	56	9	1	7	21	M101_07-Mar_2	14.18918919	22.82608696	magic
M101	2	7	3	7-Mar	2016		3	33	33	92	148	56	9	1	8	7	M101_07-Mar_2	4.72972973	7.608695652	magic
M101	2	7	3	7-Mar	2016		3	33	33	92	148	56	9	1	9	9	M101_07-Mar_2	6.081081081	9.782608696	magic
M101	2	7	3	7-Mar	2016		3	33	33	92	148	56	9	1	10	0	M101_07-Mar_2	0	0	magic
M101	2	7	3	7-Mar	2016		3	33	33	92	148	56	9	1	11	9	M101_07-Mar_2	6.081081081	9.782608696	magic
M101	2	7	3	7-Mar	2016		3	33	33	92	148	56	9	1	12	9	M101_07-Mar_2	6.081081081	9.782608696	magic
M101	2	7	3	7-Mar	2016		3	33	33	92	148	56	9	1	13	0	M101_07-Mar_2	0	0	magic
M101	2	7	3	7-Mar	2016		3	33	33	92	148	56	9	1	14	0	M101_07-Mar_2	0	0	magic
M101	2	7	3	7-Mar	2016		3	33	33	92	148	56	9	1	15	0	M101_07-Mar_2	0	0	magic
M101	2A	19	1	19-Jan	2016		1b	32	32	39	107	68	4	4	1	0	M101_19-Jan_2A	0	0	magic
M101	2A	19	1	19-Jan	2016		1b	32	32	39	107	68	4	4	2	0	M101_19-Jan_2A	0	0	magic
M101	2A	19	1	19-Jan	2016		1b	32	32	39	107	68	4	4	3	15	M101_19-Jan_2A	14.01869159	38.46153846	magic
M101	2A	19	1	19-Jan	2016		1b	32	32	39	107	68	4	4	4	15	M101_19-Jan_2A	14.01869159	38.46153846	magic
M101	2A	19	1	19-Jan	2016		1b	32	32	39	107	68	4	4	5	3	M101_19-Jan_2A	2.803738318	7.692307692	magic
M101	2A	19	1	19-Jan	2016		1b	32	32	39	107	68	4	4	6	6	M101_19-Jan_2A	5.607476636	15.38461538	magic
M101	2A	19	1	19-Jan	2016		1b	32	32	39	107	68	4	4	7	3	M101_19-Jan_2A	2.803738318	7.692307692	magic
M101	2A	19	1	19-Jan	2016		1b	32	32	39	107	68	4	4	8	0	M101_19-Jan_2A	0	0	magic
M101	2A	19	1	19-Jan	2016		1b	32	32	39	107	68	4	4	9	1	M101_19-Jan_2A	0.934579439	2.564102564	magic
M101	2A	19	1	19-Jan	2016		1b	32	32	39	107	68	4	4	10	2	M101_19-Jan_2A	1.869158879	5.128205128	magic
M101	2A	19	1	19-Jan	2016		1b	32	32	39	107	68	4	4	11	0	M101_19-Jan_2A	0	0	magic
M101	2A	19	1	19-Jan	2016		1b	32	32	39	107	68	4	4	12	0	M101_19-Jan_2A	0	0	magic
M101	2A	19	1	19-Jan	2016		1b	32	32	39	107	68	4	4	13	0	M101_19-Jan_2A	0	0	magic
M101	2A	19	1	19-Jan	2016		1b	32	32	39	107	68	4	4	14	0	M101_19-Jan_2A	0	0	magic
M101	2A	19	1	19-Jan	2016		1b	32	32	39	107	68	4	4	15	0	M101_19-Jan_2A	0	0	magic
M101	2A	19	1	19-Jan	2016		1b	32	32	39	107	68	4	4	16	0	M101_19-Jan_2A	0	0	magic
M101	2A	19	1	19-Jan	2016		1b	32	32	39	107	68	4	4	17	0	M101_19-Jan_2A	0	0	magic
M101	2A	19	1	19-Jan	2016		1b	32	32	39	107	68	4	4	18	0	M101_19-Jan_2A	0	0	magic
M101	2A	19	1	19-Jan	2016		1b	32	32	39	107	68	4	4	19	0	M101_19-Jan_2A	0	0	magic
M101	2A	19	1	19-Jan	2016		1b	32	32	39	107	68	4	4	20	0	M101_19-Jan_2A	0	0	magic
M101	2A	19	1	19-Jan	2016		1b	32	32	39	107	68	4	4	21	0	M101_19-Jan_2A	0	0	magic
M101	2A	19	1	19-Jan	2016		1b	32	32	39	107	68	4	4	22	0	M101_19-Jan_2A	0	0	magic
M101	2A	19	1	19-Jan	2016		1b	32	32	39	107	68	4	4	23	0	M101_19-Jan_2A	0	0	magic
M101	2A	19	1	19-Jan	2016		1b	32	32	39	107	68	4	4	24	0	M101_19-Jan_2A	0	0	magic
M101	2A	19	1	19-Jan	2016		1b	32	32	39	107	68	4	4	25	0	M101_19-Jan_2A	0	0	magic
M101	2A	19	1	19-Jan	2016		1b	32	32	39	107	68	4	4	26	0	M101_19-Jan_2A	0	0	magic
M101	2A	19	1	19-Jan	2016		1b	32	32	39	107	68	4	4	27	0	M101_19-Jan_2A	0	0	magic
M101	2A	19	1	19-Jan	2016		1b	32	32	39	107	68	4	4	28	0	M101_19-Jan_2A	0	0	magic
M101	2A	19	1	19-Jan	2016		1b	32	32	39	107	68	4	4	29	0	M101_19-Jan_2A	0	0	magic
M101	2A	19	1	19-Jan	2016		1b	32	32	39	107	68	4	4	30	0	M101_19-Jan_2A	0	0	magic
M101	2A	19	1	19-Jan	2016		1b	32	32	39	107	68	4	4	31	0	M101_19-Jan_2A	0	0	magic
M101	2A	19	1	19-Jan	2016		1b	32	32	39	107	68	4	4	32	0	M101_19-Jan_2A	0	0	magic
M101	2A	19	1	19-Jan	2016		1b	32	32	39	107	68	4	4	33	0	M101_19-Jan_2A	0	0	magic
M101	2A	19	1	19-Jan	2016		1b	32	32	39	107	68	4	4	34	0	M101_19-Jan_2A	0	0	magic
M101	2A	19	1	19-Jan	2016		1b	32	32	39	107	68	4	4	35	0	M101_19-Jan_2A	0	0	magic
M101	2A	19	1	19-Jan	2016		1b	32	32	39	107	68	4	4	36	0	M101_19-Jan_2A	0	0	magic
M101	2A	19	1	19-Jan	2016		1b	32	32	39	107	68	4	4	37	0	M101_19-Jan_2A	0	0	magic
M101	2A	19	1	19-Jan	2016		1b	32	32	39	107	68	4	4	38	0	M101_19-Jan_2A	0	0	magic
M101	2A	19	1	19-Jan	2016		1b	32	32	39	107	68	4	4	39	0	M101_19-Jan_2A	0	0	magic
M101	2A	19	1	19-Jan	2016		1b	32	32	39	107	68	4	4	40	0	M101_19-Jan_2A	0	0	magic
M101	2A	19	1	19-Jan	2016		1b	32	32	39	107	68	4	4	41	0	M101_19-Jan_2A	0	0	magic
M101	2A	19	1	19-Jan	2016		1b	32	32	39	107	68	4	4	42	0	M101_19-Jan_2A	0	0	magic
M101	2A	19	1	19-Jan	2016		1b	32	32	39	107	68	4	4	43	0	M101_19-Jan_2A	0	0	magic
M101	2A	19	1	19-Jan	2016		1b	32	32	39	107	68	4	4	44	0	M101_19-Jan_2A	0	0	magic
M101	2A	19	1	19-Jan	2016		1b	32	32	39	107	68	4	4	45	0	M101_19-Jan_2A	0	0	magic
M101	2A	19	1	19-Jan	2016		1b	32	32	39	107	68	4	4	46	0	M101_19-Jan_2A	0	0	magic
M101	2A	19	1	19-Jan	2016		1b	32	32	39	107	68	4	4	47	0	M101_19-Jan_2A	0	0	magic
M101	2A	19	1	19-Jan	2016		1b	32	32	39	107	68	4	4	48	0	M101_19-Jan_2A	0	0	magic
M101	2A	19	1	19-Jan	2016		1b	32	32	39	107	68	4	4	49	0	M101_19-Jan_2A	0	0	magic
M101	2A	19	1	19-Jan	2016		1b	32	32	39	107	68	4	4	50	0	M101_19-Jan_2A	0	0	magic
M101	2A	19	1	19-Jan	2016		1b	32	32	39	107	68	4	4	51	0	M101_19-Jan_2A	0	0	magic
M101	2A	19	1	19-Jan	2016		1b	32	32	39	107	68	4	4	52	0	M101_19-Jan_2A	0	0	magic
M101	2A	19	1	19-Jan	2016		1b	32	32	39	107	68	4	4	53	0	M101_19-Jan_2A	0	0	magic
M101	2A	19	1	19-Jan	2016		1b	32	32	39	107	68	4	4	54	0	M101_19-Jan_2A	0	0	magic
M101	2A	19	1	19-Jan	2016		1b	32	32	39	107	68	4	4	55	0	M101_19-Jan_2A	0	0	magic
M101	2A	19	1	19-Jan	2016		1b	32	32	39	107	68	4	4	56	0	M101_19-Jan_2A	0	0	magic
M101	2A	19	1	19-Jan	2016		1b	32	32	39	107	68	4	4	57	0	M101_19-Jan_2A	0	0	magic
M101	2B	19	1	19-Jan	2016		1b	32	32	50	103	53	3	3	1	0	M101_19-Jan_2B	0	0	magic
M101	2B	19	1	19-Jan	2016		1b	32	32	50	103	53	3	3	2	1	M101_19-Jan_2B	0.970873786	2	magic
M101	2B	19	1	19-Jan	2016		1b	32	32	50	103	53	3	3	3	14	M101_19-Jan_2B	13.59223301	28	magic
M101	2B	19	1	19-Jan	2016		1b	32	32	50	103	53	3	3	4	17	M101_19-Jan_2B	16.50485437	34	magic
M101	2B	19	1	19-Jan	2016		1b	32	32	50	103	53	3	3	5	11	M101_19-Jan_2B	10.67961165	22	magic
M101	2B	19	1	19-Jan	2016		1b	32	32	50	103	53	3	3	6	5	M101_19-Jan_2B	4.854368932	10	magic
M101	2B	19	1	19-Jan	2016		1b	32	32	50	103	53	3	3	7	2	M101_19-Jan_2B	1.941747573	4	magic
M101	2B	19	1	19-Jan	2016		1b	32	32	50	103	53	3	3	8	3	M101_19-Jan_2B	2.912621359	6	magic
M101	2B	19	1	19-Jan	2016		1b	32	32	50	103	53	3	3	9	3	M101_19-Jan_2B	2.912621359	6	magic
M101	2B	19	1	19-Jan	2016		1b	32	32	50	103	53	3	3	10	1	M101_19-Jan_2B	0.970873786	2	magic
M101	2B	19	1	19-Jan	2016		1b	32	32	50	103	53	3	3	11	1	M101_19-Jan_2B	0.970873786	2	magic
M101	2B	19	1	19-Jan	2016		1b	32	32	50	103	53	3	3	12	0	M101_19-Jan_2B	0	0	magic
M101	2B	19	1	19-Jan	2016		1b	32	32	50	103	53	3	3	13	0	M101_19-Jan_2B	0	0	magic
M101	2B	19	1	19-Jan	2016		1b	32	32	50	103	53	3	3	14	0	M101_19-Jan_2B	0	0	magic
M101	2B	19	1	19-Jan	2016		1b	32	32	50	103	53	3	3	15	0	M101_19-Jan_2B	0	0	magic
M101	2B	19	1	19-Jan	2016		1b	32	32	50	103	53	3	3	16	0	M101_19-Jan_2B	0	0	magic
M101	2B	19	1	19-Jan	2016		1b	32	32	50	103	53	3	3	17	0	M101_19-Jan_2B	0	0	magic
M101	2B	19	1	19-Jan	2016		1b	32	32	50	103	53	3	3	18	0	M101_19-Jan_2B	0	0	magic
M101	2B	19	1	19-Jan	2016		1b	32	32	50	103	53	3	3	19	0	M101_19-Jan_2B	0	0	magic
M101	2B	19	1	19-Jan	2016		1b	32	32	50	103	53	3	3	20	0	M101_19-Jan_2B	0	0	magic
M101	2B	19	1	19-Jan	2016		1b	32	32	50	103	53	3	3	21	0	M101_19-Jan_2B	0	0	magic
M101	2B	19	1	19-Jan	2016		1b	32	32	50	103	53	3	3	22	0	M101_19-Jan_2B	0	0	magic
M101	2B	19	1	19-Jan	2016		1b	32	32	50	103	53	3	3	23	0	M101_19-Jan_2B	0	0	magic
M101	2B	19	1	19-Jan	2016		1b	32	32	50	103	53	3	3	24	0	M101_19-Jan_2B	0	0	magic
M101	2B	19	1	19-Jan	2016		1b	32	32	50	103	53	3	3	25	0	M101_19-Jan_2B	0	0	magic
M101	2B	19	1	19-Jan	2016		1b	32	32	50	103	53	3	3	26	0	M101_19-Jan_2B	0	0	magic
M101	2B	19	1	19-Jan	2016		1b	32	32	50	103	53	3	3	27	1	M101_19-Jan_2B	0.970873786	2	magic
M101	2B	19	1	19-Jan	2016		1b	32	32	50	103	53	3	3	28	0	M101_19-Jan_2B	0	0	magic
M101	2B	19	1	19-Jan	2016		1b	32	32	50	103	53	3	3	29	0	M101_19-Jan_2B	0	0	magic
M101	2B	19	1	19-Jan	2016		1b	32	32	50	103	53	3	3	30	0	M101_19-Jan_2B	0	0	magic
M101	2B	19	1	19-Jan	2016		1b	32	32	50	103	53	3	3	31	0	M101_19-Jan_2B	0	0	magic
M101	2B	19	1	19-Jan	2016		1b	32	32	50	103	53	3	3	32	0	M101_19-Jan_2B	0	0	magic
M101	2B	19	1	19-Jan	2016		1b	32	32	50	103	53	3	3	33	0	M101_19-Jan_2B	0	0	magic
M101	2B	19	1	19-Jan	2016		1b	32	32	50	103	53	3	3	34	0	M101_19-Jan_2B	0	0	magic
M101	2B	19	1	19-Jan	2016		1b	32	32	50	103	53	3	3	35	0	M101_19-Jan_2B	0	0	magic
M101	2B	19	1	19-Jan	2016		1b	32	32	50	103	53	3	3	36	0	M101_19-Jan_2B	0	0	magic
M101	2B	19	1	19-Jan	2016		1b	32	32	50	103	53	3	3	37	0	M101_19-Jan_2B	0	0	magic
M101	2B	19	1	19-Jan	2016		1b	32	32	50	103	53	3	3	38	0	M101_19-Jan_2B	0	0	magic
M101	2B	19	1	19-Jan	2016		1b	32	32	50	103	53	3	3	39	0	M101_19-Jan_2B	0	0	magic
M101	2B	19	1	19-Jan	2016		1b	32	32	50	103	53	3	3	40	0	M101_19-Jan_2B	0	0	magic
M101	2B	19	1	19-Jan	2016		1b	32	32	50	103	53	3	3	41	0	M101_19-Jan_2B	0	0	magic
M101	2B	19	1	19-Jan	2016		1b	32	32	50	103	53	3	3	42	0	M101_19-Jan_2B	0	0	magic
M101	2B	19	1	19-Jan	2016		1b	32	32	50	103	53	3	3	43	0	M101_19-Jan_2B	0	0	magic
M101	2B	19	1	19-Jan	2016		1b	32	32	50	103	53	3	3	44	0	M101_19-Jan_2B	0	0	magic
M101	2B	19	1	19-Jan	2016		1b	32	32	50	103	53	3	3	45	0	M101_19-Jan_2B	0	0	magic
M101	2B	19	1	19-Jan	2016		1b	32	32	50	103	53	3	3	46	0	M101_19-Jan_2B	0	0	magic
M101	2B	19	1	19-Jan	2016		1b	32	32	50	103	53	3	3	47	1	M101_19-Jan_2B	0.970873786	2	magic
M101	2B	19	1	19-Jan	2016		1b	32	32	50	103	53	3	3	48	0	M101_19-Jan_2B	0	0	magic
M101	2B	19	1	19-Jan	2016		1b	32	32	50	103	53	3	3	49	0	M101_19-Jan_2B	0	0	magic
M101	2B	19	1	19-Jan	2016		1b	32	32	50	103	53	3	3	50	0	M101_19-Jan_2B	0	0	magic
M101	2B	19	1	19-Jan	2016		1b	32	32	50	103	53	3	3	51	0	M101_19-Jan_2B	0	0	magic
M101	2B	19	1	19-Jan	2016		1b	32	32	50	103	53	3	3	52	0	M101_19-Jan_2B	0	0	magic
M101	2B	19	1	19-Jan	2016		1b	32	32	50	103	53	3	3	53	0	M101_19-Jan_2B	0	0	magic
M101	2B	19	1	19-Jan	2016		1b	32	32	50	103	53	3	3	54	0	M101_19-Jan_2B	0	0	magic
M101	2B	19	1	19-Jan	2016		1b	32	32	50	103	53	3	3	55	0	M101_19-Jan_2B	0	0	magic
M101	2B	19	1	19-Jan	2016		1b	32	32	50	103	53	3	3	56	0	M101_19-Jan_2B	0	0	magic
M101	2B	19	1	19-Jan	2016		1b	32	32	50	103	53	3	3	57	0	M101_19-Jan_2B	0	0	magic
M101	3b	25	11	25-Nov	2016	31/01/2017	13	31	31	100	118	18	44	2	1	0	M101_25-Nov_3b	0	0	magic
M101	3b	25	11	25-Nov	2016	31/01/2017	13	31	31	100	118	18	44	2	2	0	M101_25-Nov_3b	0	0	magic
M101	3b	25	11	25-Nov	2016	31/01/2017	13	31	31	100	118	18	44	2	3	41	M101_25-Nov_3b	34.74576271	41	magic
M101	3b	25	11	25-Nov	2016	31/01/2017	13	31	31	100	118	18	44	2	4	28	M101_25-Nov_3b	23.72881356	28	magic
M101	3b	25	11	25-Nov	2016	31/01/2017	13	31	31	100	118	18	44	2	5	18	M101_25-Nov_3b	15.25423729	18	magic
M101	3b	25	11	25-Nov	2016	31/01/2017	13	31	31	100	118	18	44	2	6	4	M101_25-Nov_3b	3.389830508	4	magic
M101	3b	25	11	25-Nov	2016	31/01/2017	13	31	31	100	118	18	44	2	7	3	M101_25-Nov_3b	2.542372881	3	magic
M101	3b	25	11	25-Nov	2016	31/01/2017	13	31	31	100	118	18	44	2	8	3	M101_25-Nov_3b	2.542372881	3	magic
M101	3b	25	11	25-Nov	2016	31/01/2017	13	31	31	100	118	18	44	2	9	1	M101_25-Nov_3b	0.847457627	1	magic
M101	3b	25	11	25-Nov	2016	31/01/2017	13	31	31	100	118	18	44	2	10	0	M101_25-Nov_3b	0	0	magic
M101	3b	25	11	25-Nov	2016	31/01/2017	13	31	31	100	118	18	44	2	11	0	M101_25-Nov_3b	0	0	magic
M101	3b	25	11	25-Nov	2016	31/01/2017	13	31	31	100	118	18	44	2	12	0	M101_25-Nov_3b	0	0	magic
M101	3b	25	11	25-Nov	2016	31/01/2017	13	31	31	100	118	18	44	2	13	0	M101_25-Nov_3b	0	0	magic
M101	3b	25	11	25-Nov	2016	31/01/2017	13	31	31	100	118	18	44	2	14	0	M101_25-Nov_3b	0	0	magic
M101	3b	25	11	25-Nov	2016	31/01/2017	13	31	31	100	118	18	44	2	15	0	M101_25-Nov_3b	0	0	magic
M101	3b	25	11	25-Nov	2016	31/01/2017	13	31	31	100	118	18	44	2	16	0	M101_25-Nov_3b	0	0	magic
M101	3b	25	11	25-Nov	2016	31/01/2017	13	31	31	100	118	18	44	2	17	0	M101_25-Nov_3b	0	0	magic
M101	3b	25	11	25-Nov	2016	31/01/2017	13	31	31	100	118	18	44	2	18	0	M101_25-Nov_3b	0	0	magic
M101	3b	25	11	25-Nov	2016	31/01/2017	13	31	31	100	118	18	44	2	19	0	M101_25-Nov_3b	0	0	magic
M101	3b	25	11	25-Nov	2016	31/01/2017	13	31	31	100	118	18	44	2	20	0	M101_25-Nov_3b	0	0	magic
M101	3b	25	11	25-Nov	2016	31/01/2017	13	31	31	100	118	18	44	2	21	0	M101_25-Nov_3b	0	0	magic
M101	3b	25	11	25-Nov	2016	31/01/2017	13	31	31	100	118	18	44	2	22	0	M101_25-Nov_3b	0	0	magic
M101	3b	25	11	25-Nov	2016	31/01/2017	13	31	31	100	118	18	44	2	23	0	M101_25-Nov_3b	0	0	magic
M101	3b	25	11	25-Nov	2016	31/01/2017	13	31	31	100	118	18	44	2	24	0	M101_25-Nov_3b	0	0	magic
M101	3b	25	11	25-Nov	2016	31/01/2017	13	31	31	100	118	18	44	2	25	0	M101_25-Nov_3b	0	0	magic
M101	3b	25	11	25-Nov	2016	31/01/2017	13	31	31	100	118	18	44	2	26	1	M101_25-Nov_3b	0.847457627	1	magic
M101	3b	25	11	25-Nov	2016	31/01/2017	13	31	31	100	118	18	44	2	27	0	M101_25-Nov_3b	0	0	magic
M101	3b	25	11	25-Nov	2016	31/01/2017	13	31	31	100	118	18	44	2	28	0	M101_25-Nov_3b	0	0	magic
M101	3b	25	11	25-Nov	2016	31/01/2017	13	31	31	100	118	18	44	2	29	0	M101_25-Nov_3b	0	0	magic
M101	3b	25	11	25-Nov	2016	31/01/2017	13	31	31	100	118	18	44	2	30	0	M101_25-Nov_3b	0	0	magic
M101	3b	25	11	25-Nov	2016	31/01/2017	13	31	31	100	118	18	44	2	31	0	M101_25-Nov_3b	0	0	magic
M101	3b	25	11	25-Nov	2016	31/01/2017	13	31	31	100	118	18	44	2	32	1	M101_25-Nov_3b	0.847457627	1	magic
M101	3b	25	11	25-Nov	2016	31/01/2017	13	31	31	100	118	18	44	2	33	0	M101_25-Nov_3b	0	0	magic
M101	3b	25	11	25-Nov	2016	31/01/2017	13	31	31	100	118	18	44	2	34	0	M101_25-Nov_3b	0	0	magic
M101	3b	25	11	25-Nov	2016	31/01/2017	13	31	31	100	118	18	44	2	35	0	M101_25-Nov_3b	0	0	magic
M101	3b	25	11	25-Nov	2016	31/01/2017	13	31	31	100	118	18	44	2	36	0	M101_25-Nov_3b	0	0	magic
M101	3b	25	11	25-Nov	2016	31/01/2017	13	31	31	100	118	18	44	2	37	0	M101_25-Nov_3b	0	0	magic
M101	3b	25	11	25-Nov	2016	31/01/2017	13	31	31	100	118	18	44	2	38	0	M101_25-Nov_3b	0	0	magic
M101	3b	25	11	25-Nov	2016	31/01/2017	13	31	31	100	118	18	44	2	39	0	M101_25-Nov_3b	0	0	magic
M101	3b	25	11	25-Nov	2016	31/01/2017	13	31	31	100	118	18	44	2	40	0	M101_25-Nov_3b	0	0	magic
M101	3b	25	11	25-Nov	2016	31/01/2017	13	31	31	100	118	18	44	2	41	0	M101_25-Nov_3b	0	0	magic
M101	3b	25	11	25-Nov	2016	31/01/2017	13	31	31	100	118	18	44	2	42	0	M101_25-Nov_3b	0	0	magic
M101	3b	25	11	25-Nov	2016	31/01/2017	13	31	31	100	118	18	44	2	43	0	M101_25-Nov_3b	0	0	magic
M101	3b	25	11	25-Nov	2016	31/01/2017	13	31	31	100	118	18	44	2	44	0	M101_25-Nov_3b	0	0	magic
M101	3b	25	11	25-Nov	2016	31/01/2017	13	31	31	100	118	18	44	2	45	0	M101_25-Nov_3b	0	0	magic
M101	3b	25	11	25-Nov	2016	31/01/2017	13	31	31	100	118	18	44	2	46	0	M101_25-Nov_3b	0	0	magic
M101	3b	25	11	25-Nov	2016	31/01/2017	13	31	31	100	118	18	44	2	47	0	M101_25-Nov_3b	0	0	magic
M101	3b	25	11	25-Nov	2016	31/01/2017	13	31	31	100	118	18	44	2	48	0	M101_25-Nov_3b	0	0	magic
M101	3b	25	11	25-Nov	2016	31/01/2017	13	31	31	100	118	18	44	2	49	0	M101_25-Nov_3b	0	0	magic
M101	3b	25	11	25-Nov	2016	31/01/2017	13	31	31	100	118	18	44	2	50	0	M101_25-Nov_3b	0	0	magic
M101	3b	25	11	25-Nov	2016	31/01/2017	13	31	31	100	118	18	44	2	51	0	M101_25-Nov_3b	0	0	magic
M101	3b	25	11	25-Nov	2016	31/01/2017	13	31	31	100	118	18	44	2	52	0	M101_25-Nov_3b	0	0	magic
M101	3b	25	11	25-Nov	2016	31/01/2017	13	31	31	100	118	18	44	2	53	0	M101_25-Nov_3b	0	0	magic
M101	3b	25	11	25-Nov	2016	31/01/2017	13	31	31	100	118	18	44	2	54	0	M101_25-Nov_3b	0	0	magic
M101	3b	25	11	25-Nov	2016	31/01/2017	13	31	31	100	118	18	44	2	55	0	M101_25-Nov_3b	0	0	magic
M101	3b	25	11	25-Nov	2016	31/01/2017	13	31	31	100	118	18	44	2	56	0	M101_25-Nov_3b	0	0	magic
M101	3b	25	11	25-Nov	2016	31/01/2017	13	31	31	100	118	18	44	2	57	0	M101_25-Nov_3b	0	0	magic
M101	3b	25	11	25-Nov	2016	31/01/2017	13	31	31	100	118	18	44	2	58	0	M101_25-Nov_3b	0	0	magic
M101	3b	25	11	25-Nov	2016	31/01/2017	13	31	31	100	118	18	44	2	59	0	M101_25-Nov_3b	0	0	magic
M101	3b	25	11	25-Nov	2016	31/01/2017	13	31	31	100	118	18	44	2	60	0	M101_25-Nov_3b	0	0	magic
M101	3b	25	11	25-Nov	2016	31/01/2017	13	31	31	100	118	18	44	2	61	0	M101_25-Nov_3b	0	0	magic
M101	3b	25	11	25-Nov	2016	31/01/2017	13	31	31	100	118	18	44	2	62	0	M101_25-Nov_3b	0	0	magic
M101	3b	25	11	25-Nov	2016	31/01/2017	13	31	31	100	118	18	44	2	63	0	M101_25-Nov_3b	0	0	magic
M101	3b	25	11	25-Nov	2016	31/01/2017	13	31	31	100	118	18	44	2	64	0	M101_25-Nov_3b	0	0	magic
M101	3b	25	11	25-Nov	2016	31/01/2017	13	31	31	100	118	18	44	2	65	0	M101_25-Nov_3b	0	0	magic
M101	3b	25	11	25-Nov	2016	31/01/2017	13	31	31	100	118	18	44	2	66	0	M101_25-Nov_3b	0	0	magic
M101	3b	25	11	25-Nov	2016	31/01/2017	13	31	31	100	118	18	44	2	67	0	M101_25-Nov_3b	0	0	magic
M101	3b	25	11	25-Nov	2016	31/01/2017	13	31	31	100	118	18	44	2	68	0	M101_25-Nov_3b	0	0	magic
M101	3b	25	11	25-Nov	2016	31/01/2017	13	31	31	100	118	18	44	2	69	0	M101_25-Nov_3b	0	0	magic
M101	3b	25	11	25-Nov	2016	31/01/2017	13	31	31	100	118	18	44	2	70	0	M101_25-Nov_3b	0	0	magic
M101	3b	25	11	25-Nov	2016	31/01/2017	13	31	31	100	118	18	44	2	71	0	M101_25-Nov_3b	0	0	magic
M101	3b	25	11	25-Nov	2016	31/01/2017	13	31	31	100	118	18	44	2	72	0	M101_25-Nov_3b	0	0	magic
M101	4	25	11	25-Nov	2016	31/01/2017	13	31	31	84	112	28	45	3	1	0	M101_25-Nov_4	0	0	magic
M101	4	25	11	25-Nov	2016	31/01/2017	13	31	31	84	112	28	45	3	2	0	M101_25-Nov_4	0	0	magic
M101	4	25	11	25-Nov	2016	31/01/2017	13	31	31	84	112	28	45	3	3	17	M101_25-Nov_4	15.17857143	20.23809524	magic
M101	4	25	11	25-Nov	2016	31/01/2017	13	31	31	84	112	28	45	3	4	10	M101_25-Nov_4	8.928571429	11.9047619	magic
M101	4	25	11	25-Nov	2016	31/01/2017	13	31	31	84	112	28	45	3	5	7	M101_25-Nov_4	6.25	8.333333333	magic
M101	4	25	11	25-Nov	2016	31/01/2017	13	31	31	84	112	28	45	3	6	4	M101_25-Nov_4	3.571428571	4.761904762	magic
M101	4	25	11	25-Nov	2016	31/01/2017	13	31	31	84	112	28	45	3	7	4	M101_25-Nov_4	3.571428571	4.761904762	magic
M101	4	25	11	25-Nov	2016	31/01/2017	13	31	31	84	112	28	45	3	8	3	M101_25-Nov_4	2.678571429	3.571428571	magic
M101	4	25	11	25-Nov	2016	31/01/2017	13	31	31	84	112	28	45	3	9	14	M101_25-Nov_4	12.5	16.66666667	magic
M101	4	25	11	25-Nov	2016	31/01/2017	13	31	31	84	112	28	45	3	10	5	M101_25-Nov_4	4.464285714	5.952380952	magic
M101	4	25	11	25-Nov	2016	31/01/2017	13	31	31	84	112	28	45	3	11	7	M101_25-Nov_4	6.25	8.333333333	magic
M101	4	25	11	25-Nov	2016	31/01/2017	13	31	31	84	112	28	45	3	12	2	M101_25-Nov_4	1.785714286	2.380952381	magic
M101	4	25	11	25-Nov	2016	31/01/2017	13	31	31	84	112	28	45	3	13	2	M101_25-Nov_4	1.785714286	2.380952381	magic
M101	4	25	11	25-Nov	2016	31/01/2017	13	31	31	84	112	28	45	3	14	0	M101_25-Nov_4	0	0	magic
M101	4	25	11	25-Nov	2016	31/01/2017	13	31	31	84	112	28	45	3	15	1	M101_25-Nov_4	0.892857143	1.19047619	magic
M101	4	25	11	25-Nov	2016	31/01/2017	13	31	31	84	112	28	45	3	16	0	M101_25-Nov_4	0	0	magic
M101	4	25	11	25-Nov	2016	31/01/2017	13	31	31	84	112	28	45	3	17	0	M101_25-Nov_4	0	0	magic
M101	4	25	11	25-Nov	2016	31/01/2017	13	31	31	84	112	28	45	3	18	0	M101_25-Nov_4	0	0	magic
M101	4	25	11	25-Nov	2016	31/01/2017	13	31	31	84	112	28	45	3	19	0	M101_25-Nov_4	0	0	magic
M101	4	25	11	25-Nov	2016	31/01/2017	13	31	31	84	112	28	45	3	20	0	M101_25-Nov_4	0	0	magic
M101	4	25	11	25-Nov	2016	31/01/2017	13	31	31	84	112	28	45	3	21	0	M101_25-Nov_4	0	0	magic
M101	4	25	11	25-Nov	2016	31/01/2017	13	31	31	84	112	28	45	3	22	0	M101_25-Nov_4	0	0	magic
M101	4	25	11	25-Nov	2016	31/01/2017	13	31	31	84	112	28	45	3	23	0	M101_25-Nov_4	0	0	magic
M101	4	25	11	25-Nov	2016	31/01/2017	13	31	31	84	112	28	45	3	24	0	M101_25-Nov_4	0	0	magic
M101	4	25	11	25-Nov	2016	31/01/2017	13	31	31	84	112	28	45	3	25	0	M101_25-Nov_4	0	0	magic
M101	4	25	11	25-Nov	2016	31/01/2017	13	31	31	84	112	28	45	3	26	1	M101_25-Nov_4	0.892857143	1.19047619	magic
M101	4	25	11	25-Nov	2016	31/01/2017	13	31	31	84	112	28	45	3	27	0	M101_25-Nov_4	0	0	magic
M101	4	25	11	25-Nov	2016	31/01/2017	13	31	31	84	112	28	45	3	28	0	M101_25-Nov_4	0	0	magic
M101	4	25	11	25-Nov	2016	31/01/2017	13	31	31	84	112	28	45	3	29	0	M101_25-Nov_4	0	0	magic
M101	4	25	11	25-Nov	2016	31/01/2017	13	31	31	84	112	28	45	3	30	0	M101_25-Nov_4	0	0	magic
M101	4	25	11	25-Nov	2016	31/01/2017	13	31	31	84	112	28	45	3	31	0	M101_25-Nov_4	0	0	magic
M101	4	25	11	25-Nov	2016	31/01/2017	13	31	31	84	112	28	45	3	32	1	M101_25-Nov_4	0.892857143	1.19047619	magic
M101	4	25	11	25-Nov	2016	31/01/2017	13	31	31	84	112	28	45	3	33	0	M101_25-Nov_4	0	0	magic
M101	4	25	11	25-Nov	2016	31/01/2017	13	31	31	84	112	28	45	3	34	0	M101_25-Nov_4	0	0	magic
M101	4	25	11	25-Nov	2016	31/01/2017	13	31	31	84	112	28	45	3	35	0	M101_25-Nov_4	0	0	magic
M101	4	25	11	25-Nov	2016	31/01/2017	13	31	31	84	112	28	45	3	36	0	M101_25-Nov_4	0	0	magic
M101	4	25	11	25-Nov	2016	31/01/2017	13	31	31	84	112	28	45	3	37	0	M101_25-Nov_4	0	0	magic
M101	4	25	11	25-Nov	2016	31/01/2017	13	31	31	84	112	28	45	3	38	0	M101_25-Nov_4	0	0	magic
M101	4	25	11	25-Nov	2016	31/01/2017	13	31	31	84	112	28	45	3	39	0	M101_25-Nov_4	0	0	magic
M101	4	25	11	25-Nov	2016	31/01/2017	13	31	31	84	112	28	45	3	40	0	M101_25-Nov_4	0	0	magic
M101	4	25	11	25-Nov	2016	31/01/2017	13	31	31	84	112	28	45	3	41	0	M101_25-Nov_4	0	0	magic
M101	4	25	11	25-Nov	2016	31/01/2017	13	31	31	84	112	28	45	3	42	0	M101_25-Nov_4	0	0	magic
M101	4	25	11	25-Nov	2016	31/01/2017	13	31	31	84	112	28	45	3	43	0	M101_25-Nov_4	0	0	magic
M101	4	25	11	25-Nov	2016	31/01/2017	13	31	31	84	112	28	45	3	44	0	M101_25-Nov_4	0	0	magic
M101	4	25	11	25-Nov	2016	31/01/2017	13	31	31	84	112	28	45	3	45	1	M101_25-Nov_4	0.892857143	1.19047619	magic
M101	4	25	11	25-Nov	2016	31/01/2017	13	31	31	84	112	28	45	3	46	1	M101_25-Nov_4	0.892857143	1.19047619	magic
M101	4	25	11	25-Nov	2016	31/01/2017	13	31	31	84	112	28	45	3	47	1	M101_25-Nov_4	0.892857143	1.19047619	magic
M101	4	25	11	25-Nov	2016	31/01/2017	13	31	31	84	112	28	45	3	48	0	M101_25-Nov_4	0	0	magic
M101	4	25	11	25-Nov	2016	31/01/2017	13	31	31	84	112	28	45	3	49	0	M101_25-Nov_4	0	0	magic
M101	4	25	11	25-Nov	2016	31/01/2017	13	31	31	84	112	28	45	3	50	0	M101_25-Nov_4	0	0	magic
M101	4	25	11	25-Nov	2016	31/01/2017	13	31	31	84	112	28	45	3	51	0	M101_25-Nov_4	0	0	magic
M101	4	25	11	25-Nov	2016	31/01/2017	13	31	31	84	112	28	45	3	52	0	M101_25-Nov_4	0	0	magic
M101	4	25	11	25-Nov	2016	31/01/2017	13	31	31	84	112	28	45	3	53	0	M101_25-Nov_4	0	0	magic
M101	4	25	11	25-Nov	2016	31/01/2017	13	31	31	84	112	28	45	3	54	0	M101_25-Nov_4	0	0	magic
M101	4	25	11	25-Nov	2016	31/01/2017	13	31	31	84	112	28	45	3	55	1	M101_25-Nov_4	0.892857143	1.19047619	magic
M101	4	25	11	25-Nov	2016	31/01/2017	13	31	31	84	112	28	45	3	56	0	M101_25-Nov_4	0	0	magic
M101	4	25	11	25-Nov	2016	31/01/2017	13	31	31	84	112	28	45	3	57	0	M101_25-Nov_4	0	0	magic
M101	4	25	11	25-Nov	2016	31/01/2017	13	31	31	84	112	28	45	3	58	0	M101_25-Nov_4	0	0	magic
M101	4	25	11	25-Nov	2016	31/01/2017	13	31	31	84	112	28	45	3	59	0	M101_25-Nov_4	0	0	magic
M101	4	25	11	25-Nov	2016	31/01/2017	13	31	31	84	112	28	45	3	60	0	M101_25-Nov_4	0	0	magic
M101	4	25	11	25-Nov	2016	31/01/2017	13	31	31	84	112	28	45	3	61	1	M101_25-Nov_4	0.892857143	1.19047619	magic
M101	4	25	11	25-Nov	2016	31/01/2017	13	31	31	84	112	28	45	3	62	1	M101_25-Nov_4	0.892857143	1.19047619	magic
M101	4	25	11	25-Nov	2016	31/01/2017	13	31	31	84	112	28	45	3	63	0	M101_25-Nov_4	0	0	magic
M101	4	25	11	25-Nov	2016	31/01/2017	13	31	31	84	112	28	45	3	64	0	M101_25-Nov_4	0	0	magic
M101	4	25	11	25-Nov	2016	31/01/2017	13	31	31	84	112	28	45	3	65	0	M101_25-Nov_4	0	0	magic
M101	4	25	11	25-Nov	2016	31/01/2017	13	31	31	84	112	28	45	3	66	0	M101_25-Nov_4	0	0	magic
M101	4	25	11	25-Nov	2016	31/01/2017	13	31	31	84	112	28	45	3	67	0	M101_25-Nov_4	0	0	magic
M101	4	25	11	25-Nov	2016	31/01/2017	13	31	31	84	112	28	45	3	68	0	M101_25-Nov_4	0	0	magic
M101	4	25	11	25-Nov	2016	31/01/2017	13	31	31	84	112	28	45	3	69	0	M101_25-Nov_4	0	0	magic
M101	4	25	11	25-Nov	2016	31/01/2017	13	31	31	84	112	28	45	3	70	0	M101_25-Nov_4	0	0	magic
M101	4	25	11	25-Nov	2016	31/01/2017	13	31	31	84	112	28	45	3	71	0	M101_25-Nov_4	0	0	magic
M101	4	25	11	25-Nov	2016	31/01/2017	13	31	31	84	112	28	45	3	72	0	M101_25-Nov_4	0	0	magic
M101	4A	17	9	17-Sep	2015		1	31	31	78	89	11	25	1	1	0	M101_17-Sep_4A	0	0	magic
M101	4A	17	9	17-Sep	2015		1	31	31	78	89	11	25	1	2	30	M101_17-Sep_4A	33.70786517	38.46153846	magic
M101	4A	17	9	17-Sep	2015		1	31	31	78	89	11	25	1	3	37	M101_17-Sep_4A	41.57303371	47.43589744	magic
M101	4A	17	9	17-Sep	2015		1	31	31	78	89	11	25	1	4	8	M101_17-Sep_4A	8.988764045	10.25641026	magic
M101	4A	17	9	17-Sep	2015		1	31	31	78	89	11	25	1	5	1	M101_17-Sep_4A	1.123595506	1.282051282	magic
M101	4A	17	9	17-Sep	2015		1	31	31	78	89	11	25	1	6	1	M101_17-Sep_4A	1.123595506	1.282051282	magic
M101	4A	17	9	17-Sep	2015		1	31	31	78	89	11	25	1	7	0	M101_17-Sep_4A	0	0	magic
M101	4A	17	9	17-Sep	2015		1	31	31	78	89	11	25	1	8	1	M101_17-Sep_4A	1.123595506	1.282051282	magic
M101	4A	17	9	17-Sep	2015		1	31	31	78	89	11	25	1	9	0	M101_17-Sep_4A	0	0	magic
M101	4A	17	9	17-Sep	2015		1	31	31	78	89	11	25	1	10	0	M101_17-Sep_4A	0	0	magic
M101	4A	17	9	17-Sep	2015		1	31	31	78	89	11	25	1	11	0	M101_17-Sep_4A	0	0	magic
M101	4A	17	9	17-Sep	2015		1	31	31	78	89	11	25	1	12	0	M101_17-Sep_4A	0	0	magic
M101	4A	17	9	17-Sep	2015		1	31	31	78	89	11	25	1	13	0	M101_17-Sep_4A	0	0	magic
M101	5	7	3	7-Mar	2016		3	33	33	35	155	120	11	3	1	0	M101_07-Mar_5	0	0	magic
M101	5	7	3	7-Mar	2016		3	33	33	35	155	120	11	3	2	0	M101_07-Mar_5	0	0	magic
M101	5	7	3	7-Mar	2016		3	33	33	35	155	120	11	3	3	0	M101_07-Mar_5	0	0	magic
M101	5	7	3	7-Mar	2016		3	33	33	35	155	120	11	3	4	1	M101_07-Mar_5	0.64516129	2.857142857	magic
M101	5	7	3	7-Mar	2016		3	33	33	35	155	120	11	3	5	4	M101_07-Mar_5	2.580645161	11.42857143	magic
M101	5	7	3	7-Mar	2016		3	33	33	35	155	120	11	3	6	6	M101_07-Mar_5	3.870967742	17.14285714	magic
M101	5	7	3	7-Mar	2016		3	33	33	35	155	120	11	3	7	4	M101_07-Mar_5	2.580645161	11.42857143	magic
M101	5	7	3	7-Mar	2016		3	33	33	35	155	120	11	3	8	1	M101_07-Mar_5	0.64516129	2.857142857	magic
M101	5	7	3	7-Mar	2016		3	33	33	35	155	120	11	3	9	3	M101_07-Mar_5	1.935483871	8.571428571	magic
M101	5	7	3	7-Mar	2016		3	33	33	35	155	120	11	3	10	0	M101_07-Mar_5	0	0	magic
M101	5	7	3	7-Mar	2016		3	33	33	35	155	120	11	3	11	11	M101_07-Mar_5	7.096774194	31.42857143	magic
M101	5	7	3	7-Mar	2016		3	33	33	35	155	120	11	3	12	3	M101_07-Mar_5	1.935483871	8.571428571	magic
M101	5	7	3	7-Mar	2016		3	33	33	35	155	120	11	3	13	1	M101_07-Mar_5	0.64516129	2.857142857	magic
M101	5	7	3	7-Mar	2016		3	33	33	35	155	120	11	3	14	0	M101_07-Mar_5	0	0	magic
M101	5	7	3	7-Mar	2016		3	33	33	35	155	120	11	3	15	1	M101_07-Mar_5	0.64516129	2.857142857	magic
M174	1	25	11	25-Nov	2016	31/01/2017	13	25	25	67	115	48	464	1	1	0	M174_25-Nov_1	0	0	magic
M174	1	25	11	25-Nov	2016	31/01/2017	13	25	25	67	115	48	464	1	2	0	M174_25-Nov_1	0	0	magic
M174	1	25	11	25-Nov	2016	31/01/2017	13	25	25	67	115	48	464	1	3	43	M174_25-Nov_1	37.39130435	64.17910448	magic
M174	1	25	11	25-Nov	2016	31/01/2017	13	25	25	67	115	48	464	1	4	12	M174_25-Nov_1	10.43478261	17.91044776	magic
M174	1	25	11	25-Nov	2016	31/01/2017	13	25	25	67	115	48	464	1	5	9	M174_25-Nov_1	7.826086957	13.43283582	magic
M174	1	25	11	25-Nov	2016	31/01/2017	13	25	25	67	115	48	464	1	6	2	M174_25-Nov_1	1.739130435	2.985074627	magic
M174	1	25	11	25-Nov	2016	31/01/2017	13	25	25	67	115	48	464	1	7	1	M174_25-Nov_1	0.869565217	1.492537313	magic
M174	1	25	11	25-Nov	2016	31/01/2017	13	25	25	67	115	48	464	1	8	0	M174_25-Nov_1	0	0	magic
M174	1	25	11	25-Nov	2016	31/01/2017	13	25	25	67	115	48	464	1	9	0	M174_25-Nov_1	0	0	magic
M174	1	25	11	25-Nov	2016	31/01/2017	13	25	25	67	115	48	464	1	10	0	M174_25-Nov_1	0	0	magic
M174	1	25	11	25-Nov	2016	31/01/2017	13	25	25	67	115	48	464	1	11	0	M174_25-Nov_1	0	0	magic
M174	1	25	11	25-Nov	2016	31/01/2017	13	25	25	67	115	48	464	1	12	0	M174_25-Nov_1	0	0	magic
M174	1	25	11	25-Nov	2016	31/01/2017	13	25	25	67	115	48	464	1	13	0	M174_25-Nov_1	0	0	magic
M174	1	25	11	25-Nov	2016	31/01/2017	13	25	25	67	115	48	464	1	14	0	M174_25-Nov_1	0	0	magic
M174	1	25	11	25-Nov	2016	31/01/2017	13	25	25	67	115	48	464	1	15	0	M174_25-Nov_1	0	0	magic
M174	2	25	11	25-Nov	2016	31/01/2017	13	25	25	37	111	74	465	2	1	0	M174_25-Nov_2	0	0	magic
M174	2	25	11	25-Nov	2016	31/01/2017	13	25	25	37	111	74	465	2	2	0	M174_25-Nov_2	0	0	magic
M174	2	25	11	25-Nov	2016	31/01/2017	13	25	25	37	111	74	465	2	3	28	M174_25-Nov_2	25.22522523	75.67567568	magic
M174	2	25	11	25-Nov	2016	31/01/2017	13	25	25	37	111	74	465	2	4	2	M174_25-Nov_2	1.801801802	5.405405405	magic
M174	2	25	11	25-Nov	2016	31/01/2017	13	25	25	37	111	74	465	2	5	4	M174_25-Nov_2	3.603603604	10.81081081	magic
M174	2	25	11	25-Nov	2016	31/01/2017	13	25	25	37	111	74	465	2	6	0	M174_25-Nov_2	0	0	magic
M174	2	25	11	25-Nov	2016	31/01/2017	13	25	25	37	111	74	465	2	7	3	M174_25-Nov_2	2.702702703	8.108108108	magic
M174	2	25	11	25-Nov	2016	31/01/2017	13	25	25	37	111	74	465	2	8	0	M174_25-Nov_2	0	0	magic
M174	2	25	11	25-Nov	2016	31/01/2017	13	25	25	37	111	74	465	2	9	0	M174_25-Nov_2	0	0	magic
M174	2	25	11	25-Nov	2016	31/01/2017	13	25	25	37	111	74	465	2	10	0	M174_25-Nov_2	0	0	magic
M174	2	25	11	25-Nov	2016	31/01/2017	13	25	25	37	111	74	465	2	11	0	M174_25-Nov_2	0	0	magic
M174	2	25	11	25-Nov	2016	31/01/2017	13	25	25	37	111	74	465	2	12	0	M174_25-Nov_2	0	0	magic
M174	2	25	11	25-Nov	2016	31/01/2017	13	25	25	37	111	74	465	2	13	0	M174_25-Nov_2	0	0	magic
M174	2	25	11	25-Nov	2016	31/01/2017	13	25	25	37	111	74	465	2	14	0	M174_25-Nov_2	0	0	magic
M174	2	25	11	25-Nov	2016	31/01/2017	13	25	25	37	111	74	465	2	15	0	M174_25-Nov_2	0	0	magic
M174	3	25	11	25-Nov	2016	31/01/2017	13	25	25	48	124	76	466	3	1	0	M174_25-Nov_3	0	0	magic
M174	3	25	11	25-Nov	2016	31/01/2017	13	25	25	48	124	76	466	3	2	1	M174_25-Nov_3	0.806451613	2.083333333	magic
M174	3	25	11	25-Nov	2016	31/01/2017	13	25	25	48	124	76	466	3	3	25	M174_25-Nov_3	20.16129032	52.08333333	magic
M174	3	25	11	25-Nov	2016	31/01/2017	13	25	25	48	124	76	466	3	4	6	M174_25-Nov_3	4.838709677	12.5	magic
M174	3	25	11	25-Nov	2016	31/01/2017	13	25	25	48	124	76	466	3	5	11	M174_25-Nov_3	8.870967742	22.91666667	magic
M174	3	25	11	25-Nov	2016	31/01/2017	13	25	25	48	124	76	466	3	6	3	M174_25-Nov_3	2.419354839	6.25	magic
M174	3	25	11	25-Nov	2016	31/01/2017	13	25	25	48	124	76	466	3	7	1	M174_25-Nov_3	0.806451613	2.083333333	magic
M174	3	25	11	25-Nov	2016	31/01/2017	13	25	25	48	124	76	466	3	8	0	M174_25-Nov_3	0	0	magic
M174	3	25	11	25-Nov	2016	31/01/2017	13	25	25	48	124	76	466	3	9	0	M174_25-Nov_3	0	0	magic
M174	3	25	11	25-Nov	2016	31/01/2017	13	25	25	48	124	76	466	3	10	0	M174_25-Nov_3	0	0	magic
M174	3	25	11	25-Nov	2016	31/01/2017	13	25	25	48	124	76	466	3	11	0	M174_25-Nov_3	0	0	magic
M174	3	25	11	25-Nov	2016	31/01/2017	13	25	25	48	124	76	466	3	12	0	M174_25-Nov_3	0	0	magic
M174	3	25	11	25-Nov	2016	31/01/2017	13	25	25	48	124	76	466	3	13	0	M174_25-Nov_3	0	0	magic
M174	3	25	11	25-Nov	2016	31/01/2017	13	25	25	48	124	76	466	3	14	0	M174_25-Nov_3	0	0	magic
M174	3	25	11	25-Nov	2016	31/01/2017	13	25	25	48	124	76	466	3	15	1	M174_25-Nov_3	0.806451613	2.083333333	magic
M174	4	19	4	19/04/2016	2016		6	33	33	26	166	140	462	2	1	0	M174_19/04/2016_4	0	0	magic
M174	4	19	4	19/04/2016	2016		6	33	33	26	166	140	462	2	2	2	M174_19/04/2016_4	1.204819277	7.692307692	magic
M174	4	19	4	19/04/2016	2016		6	33	33	26	166	140	462	2	3	15	M174_19/04/2016_4	9.036144578	57.69230769	magic
M174	4	19	4	19/04/2016	2016		6	33	33	26	166	140	462	2	4	3	M174_19/04/2016_4	1.807228916	11.53846154	magic
M174	4	19	4	19/04/2016	2016		6	33	33	26	166	140	462	2	5	3	M174_19/04/2016_4	1.807228916	11.53846154	magic
M174	4	19	4	19/04/2016	2016		6	33	33	26	166	140	462	2	6	0	M174_19/04/2016_4	0	0	magic
M174	4	19	4	19/04/2016	2016		6	33	33	26	166	140	462	2	7	0	M174_19/04/2016_4	0	0	magic
M174	4	19	4	19/04/2016	2016		6	33	33	26	166	140	462	2	8	0	M174_19/04/2016_4	0	0	magic
M174	4	19	4	19/04/2016	2016		6	33	33	26	166	140	462	2	9	0	M174_19/04/2016_4	0	0	magic
M174	4	19	4	19/04/2016	2016		6	33	33	26	166	140	462	2	10	0	M174_19/04/2016_4	0	0	magic
M174	4	19	4	19/04/2016	2016		6	33	33	26	166	140	462	2	11	0	M174_19/04/2016_4	0	0	magic
M174	4	19	4	19/04/2016	2016		6	33	33	26	166	140	462	2	12	0	M174_19/04/2016_4	0	0	magic
M174	4	19	4	19/04/2016	2016		6	33	33	26	166	140	462	2	13	0	M174_19/04/2016_4	0	0	magic
M174	4	19	4	19/04/2016	2016		6	33	33	26	166	140	462	2	14	0	M174_19/04/2016_4	0	0	magic
M174	4	19	4	19/04/2016	2016		6	33	33	26	166	140	462	2	15	0	M174_19/04/2016_4	0	0	magic
M174	4	19	4	19/04/2016	2016		6	33	33	26	166	140	462	2	16	0	M174_19/04/2016_4	0	0	magic
M174	4	19	4	19/04/2016	2016		6	33	33	26	166	140	462	2	17	0	M174_19/04/2016_4	0	0	magic
M174	4	19	4	19/04/2016	2016		6	33	33	26	166	140	462	2	18	0	M174_19/04/2016_4	0	0	magic
M174	4	19	4	19/04/2016	2016		6	33	33	26	166	140	462	2	19	1	M174_19/04/2016_4	0.602409639	3.846153846	magic
M174	4	19	4	19/04/2016	2016		6	33	33	26	166	140	462	2	20	2	M174_19/04/2016_4	1.204819277	7.692307692	magic
M174	4	19	4	19/04/2016	2016		6	33	33	26	166	140	462	2	21	0	M174_19/04/2016_4	0	0	magic
M174	4	19	4	19/04/2016	2016		6	33	33	26	166	140	462	2	22	0	M174_19/04/2016_4	0	0	magic
M174	4	19	4	19/04/2016	2016		6	33	33	26	166	140	462	2	23	0	M174_19/04/2016_4	0	0	magic
M174	4	19	4	19/04/2016	2016		6	33	33	26	166	140	462	2	24	0	M174_19/04/2016_4	0	0	magic
M174	4	19	4	19/04/2016	2016		6	33	33	26	166	140	462	2	25	0	M174_19/04/2016_4	0	0	magic
M174	5	19	4	19/04/2016	2016		6	33	33	95	165	70	461	1	1	0	M174_19/04/2016_5	0	0	magic
M174	5	19	4	19/04/2016	2016		6	33	33	95	165	70	461	1	2	2	M174_19/04/2016_5	1.212121212	2.105263158	magic
M174	5	19	4	19/04/2016	2016		6	33	33	95	165	70	461	1	3	67	M174_19/04/2016_5	40.60606061	70.52631579	magic
M174	5	19	4	19/04/2016	2016		6	33	33	95	165	70	461	1	4	20	M174_19/04/2016_5	12.12121212	21.05263158	magic
M174	5	19	4	19/04/2016	2016		6	33	33	95	165	70	461	1	5	1	M174_19/04/2016_5	0.606060606	1.052631579	magic
M174	5	19	4	19/04/2016	2016		6	33	33	95	165	70	461	1	6	1	M174_19/04/2016_5	0.606060606	1.052631579	magic
M174	5	19	4	19/04/2016	2016		6	33	33	95	165	70	461	1	7	0	M174_19/04/2016_5	0	0	magic
M174	5	19	4	19/04/2016	2016		6	33	33	95	165	70	461	1	8	0	M174_19/04/2016_5	0	0	magic
M174	5	19	4	19/04/2016	2016		6	33	33	95	165	70	461	1	9	0	M174_19/04/2016_5	0	0	magic
M174	5	19	4	19/04/2016	2016		6	33	33	95	165	70	461	1	10	0	M174_19/04/2016_5	0	0	magic
M174	5	19	4	19/04/2016	2016		6	33	33	95	165	70	461	1	11	0	M174_19/04/2016_5	0	0	magic
M174	5	19	4	19/04/2016	2016		6	33	33	95	165	70	461	1	12	0	M174_19/04/2016_5	0	0	magic
M174	5	19	4	19/04/2016	2016		6	33	33	95	165	70	461	1	13	0	M174_19/04/2016_5	0	0	magic
M174	5	19	4	19/04/2016	2016		6	33	33	95	165	70	461	1	14	0	M174_19/04/2016_5	0	0	magic
M174	5	19	4	19/04/2016	2016		6	33	33	95	165	70	461	1	15	0	M174_19/04/2016_5	0	0	magic
M174	5	19	4	19/04/2016	2016		6	33	33	95	165	70	461	1	16	0	M174_19/04/2016_5	0	0	magic
M174	5	19	4	19/04/2016	2016		6	33	33	95	165	70	461	1	17	0	M174_19/04/2016_5	0	0	magic
M174	5	19	4	19/04/2016	2016		6	33	33	95	165	70	461	1	18	1	M174_19/04/2016_5	0.606060606	1.052631579	magic
M174	5	19	4	19/04/2016	2016		6	33	33	95	165	70	461	1	19	0	M174_19/04/2016_5	0	0	magic
M174	5	19	4	19/04/2016	2016		6	33	33	95	165	70	461	1	20	0	M174_19/04/2016_5	0	0	magic
M174	5	19	4	19/04/2016	2016		6	33	33	95	165	70	461	1	21	0	M174_19/04/2016_5	0	0	magic
M174	5	19	4	19/04/2016	2016		6	33	33	95	165	70	461	1	22	0	M174_19/04/2016_5	0	0	magic
M174	5	19	4	19/04/2016	2016		6	33	33	95	165	70	461	1	23	2	M174_19/04/2016_5	1.212121212	2.105263158	magic
M174	5	19	4	19/04/2016	2016		6	33	33	95	165	70	461	1	24	0	M174_19/04/2016_5	0	0	magic
M174	5	19	4	19/04/2016	2016		6	33	33	95	165	70	461	1	25	1	M174_19/04/2016_5	0.606060606	1.052631579	magic
M178	1	20	4	20-Apr	2016		6	34	34	118	153	35	479	7	1	0	M178_20-Apr_1	0	0	magic
M178	1	20	4	20-Apr	2016		6	34	34	118	153	35	479	7	2	2	M178_20-Apr_1	1.307189542	1.694915254	magic
M178	1	20	4	20-Apr	2016		6	34	34	118	153	35	479	7	3	10	M178_20-Apr_1	6.535947712	8.474576271	magic
M178	1	20	4	20-Apr	2016		6	34	34	118	153	35	479	7	4	7	M178_20-Apr_1	4.575163399	5.93220339	magic
M178	1	20	4	20-Apr	2016		6	34	34	118	153	35	479	7	5	5	M178_20-Apr_1	3.267973856	4.237288136	magic
M178	1	20	4	20-Apr	2016		6	34	34	118	153	35	479	7	6	19	M178_20-Apr_1	12.41830065	16.10169492	magic
M178	1	20	4	20-Apr	2016		6	34	34	118	153	35	479	7	7	12	M178_20-Apr_1	7.843137255	10.16949153	magic
M178	1	20	4	20-Apr	2016		6	34	34	118	153	35	479	7	8	7	M178_20-Apr_1	4.575163399	5.93220339	magic
M178	1	20	4	20-Apr	2016		6	34	34	118	153	35	479	7	9	6	M178_20-Apr_1	3.921568627	5.084745763	magic
M178	1	20	4	20-Apr	2016		6	34	34	118	153	35	479	7	10	2	M178_20-Apr_1	1.307189542	1.694915254	magic
M178	1	20	4	20-Apr	2016		6	34	34	118	153	35	479	7	11	1	M178_20-Apr_1	0.653594771	0.847457627	magic
M178	1	20	4	20-Apr	2016		6	34	34	118	153	35	479	7	12	2	M178_20-Apr_1	1.307189542	1.694915254	magic
M178	1	20	4	20-Apr	2016		6	34	34	118	153	35	479	7	13	0	M178_20-Apr_1	0	0	magic
M178	1	20	4	20-Apr	2016		6	34	34	118	153	35	479	7	14	0	M178_20-Apr_1	0	0	magic
M178	1	20	4	20-Apr	2016		6	34	34	118	153	35	479	7	15	0	M178_20-Apr_1	0	0	magic
M178	1	20	4	20-Apr	2016		6	34	34	118	153	35	479	7	16	0	M178_20-Apr_1	0	0	magic
M178	1	20	4	20-Apr	2016		6	34	34	118	153	35	479	7	17	0	M178_20-Apr_1	0	0	magic
M178	1	20	4	20-Apr	2016		6	34	34	118	153	35	479	7	18	0	M178_20-Apr_1	0	0	magic
M178	1	20	4	20-Apr	2016		6	34	34	118	153	35	479	7	19	0	M178_20-Apr_1	0	0	magic
M178	1	20	4	20-Apr	2016		6	34	34	118	153	35	479	7	20	0	M178_20-Apr_1	0	0	magic
M178	1	20	4	20-Apr	2016		6	34	34	118	153	35	479	7	21	1	M178_20-Apr_1	0.653594771	0.847457627	magic
M178	1	20	4	20-Apr	2016		6	34	34	118	153	35	479	7	22	0	M178_20-Apr_1	0	0	magic
M178	1	20	4	20-Apr	2016		6	34	34	118	153	35	479	7	23	1	M178_20-Apr_1	0.653594771	0.847457627	magic
M178	1	20	4	20-Apr	2016		6	34	34	118	153	35	479	7	24	0	M178_20-Apr_1	0	0	magic
M178	1	20	4	20-Apr	2016		6	34	34	118	153	35	479	7	25	0	M178_20-Apr_1	0	0	magic
M178	1	20	4	20-Apr	2016		6	34	34	118	153	35	479	7	26	0	M178_20-Apr_1	0	0	magic
M178	1	20	4	20-Apr	2016		6	34	34	118	153	35	479	7	27	0	M178_20-Apr_1	0	0	magic
M178	1	20	4	20-Apr	2016		6	34	34	118	153	35	479	7	28	0	M178_20-Apr_1	0	0	magic
M178	1	20	4	20-Apr	2016		6	34	34	118	153	35	479	7	29	1	M178_20-Apr_1	0.653594771	0.847457627	magic
M178	1	20	4	20-Apr	2016		6	34	34	118	153	35	479	7	30	0	M178_20-Apr_1	0	0	magic
M178	1	20	4	20-Apr	2016		6	34	34	118	153	35	479	7	31	2	M178_20-Apr_1	1.307189542	1.694915254	magic
M178	1	20	4	20-Apr	2016		6	34	34	118	153	35	479	7	32	1	M178_20-Apr_1	0.653594771	0.847457627	magic
M178	1	20	4	20-Apr	2016		6	34	34	118	153	35	479	7	33	2	M178_20-Apr_1	1.307189542	1.694915254	magic
M178	1	20	4	20-Apr	2016		6	34	34	118	153	35	479	7	34	0	M178_20-Apr_1	0	0	magic
M178	1	20	4	20-Apr	2016		6	34	34	118	153	35	479	7	35	2	M178_20-Apr_1	1.307189542	1.694915254	magic
M178	1	20	4	20-Apr	2016		6	34	34	118	153	35	479	7	36	4	M178_20-Apr_1	2.614379085	3.389830508	magic
M178	1	20	4	20-Apr	2016		6	34	34	118	153	35	479	7	37	3	M178_20-Apr_1	1.960784314	2.542372881	magic
M178	1	20	4	20-Apr	2016		6	34	34	118	153	35	479	7	38	6	M178_20-Apr_1	3.921568627	5.084745763	magic
M178	1	20	4	20-Apr	2016		6	34	34	118	153	35	479	7	39	4	M178_20-Apr_1	2.614379085	3.389830508	magic
M178	1	20	4	20-Apr	2016		6	34	34	118	153	35	479	7	40	3	M178_20-Apr_1	1.960784314	2.542372881	magic
M178	1	20	4	20-Apr	2016		6	34	34	118	153	35	479	7	41	3	M178_20-Apr_1	1.960784314	2.542372881	magic
M178	1	20	4	20-Apr	2016		6	34	34	118	153	35	479	7	42	5	M178_20-Apr_1	3.267973856	4.237288136	magic
M178	1	20	4	20-Apr	2016		6	34	34	118	153	35	479	7	43	0	M178_20-Apr_1	0	0	magic
M178	1	20	4	20-Apr	2016		6	34	34	118	153	35	479	7	44	4	M178_20-Apr_1	2.614379085	3.389830508	magic
M178	1	20	4	20-Apr	2016		6	34	34	118	153	35	479	7	45	1	M178_20-Apr_1	0.653594771	0.847457627	magic
M178	1	20	4	20-Apr	2016		6	34	34	118	153	35	479	7	46	1	M178_20-Apr_1	0.653594771	0.847457627	magic
M178	1	20	4	20-Apr	2016		6	34	34	118	153	35	479	7	47	0	M178_20-Apr_1	0	0	magic
M178	1	20	4	20-Apr	2016		6	34	34	118	153	35	479	7	48	1	M178_20-Apr_1	0.653594771	0.847457627	magic
M178	1	20	4	20-Apr	2016		6	34	34	118	153	35	479	7	49	0	M178_20-Apr_1	0	0	magic
M178	1	20	4	20-Apr	2016		6	34	34	118	153	35	479	7	50	0	M178_20-Apr_1	0	0	magic
M178	1	20	4	20-Apr	2016		6	34	34	118	153	35	479	7	51	0	M178_20-Apr_1	0	0	magic
M178	1b	25	11	25-Nov	2016	31/01/2017	13	25	25	79	104	25	485	3	1	0	M178_25-Nov_1b	0	0	magic
M178	1b	25	11	25-Nov	2016	31/01/2017	13	25	25	79	104	25	485	3	2	0	M178_25-Nov_1b	0	0	magic
M178	1b	25	11	25-Nov	2016	31/01/2017	13	25	25	79	104	25	485	3	3	14	M178_25-Nov_1b	13.46153846	17.72151899	magic
M178	1b	25	11	25-Nov	2016	31/01/2017	13	25	25	79	104	25	485	3	4	19	M178_25-Nov_1b	18.26923077	24.05063291	magic
M178	1b	25	11	25-Nov	2016	31/01/2017	13	25	25	79	104	25	485	3	5	19	M178_25-Nov_1b	18.26923077	24.05063291	magic
M178	1b	25	11	25-Nov	2016	31/01/2017	13	25	25	79	104	25	485	3	6	6	M178_25-Nov_1b	5.769230769	7.594936709	magic
M178	1b	25	11	25-Nov	2016	31/01/2017	13	25	25	79	104	25	485	3	7	1	M178_25-Nov_1b	0.961538462	1.265822785	magic
M178	1b	25	11	25-Nov	2016	31/01/2017	13	25	25	79	104	25	485	3	8	0	M178_25-Nov_1b	0	0	magic
M178	1b	25	11	25-Nov	2016	31/01/2017	13	25	25	79	104	25	485	3	9	4	M178_25-Nov_1b	3.846153846	5.063291139	magic
M178	1b	25	11	25-Nov	2016	31/01/2017	13	25	25	79	104	25	485	3	10	1	M178_25-Nov_1b	0.961538462	1.265822785	magic
M178	1b	25	11	25-Nov	2016	31/01/2017	13	25	25	79	104	25	485	3	11	0	M178_25-Nov_1b	0	0	magic
M178	1b	25	11	25-Nov	2016	31/01/2017	13	25	25	79	104	25	485	3	12	0	M178_25-Nov_1b	0	0	magic
M178	1b	25	11	25-Nov	2016	31/01/2017	13	25	25	79	104	25	485	3	13	1	M178_25-Nov_1b	0.961538462	1.265822785	magic
M178	1b	25	11	25-Nov	2016	31/01/2017	13	25	25	79	104	25	485	3	14	0	M178_25-Nov_1b	0	0	magic
M178	1b	25	11	25-Nov	2016	31/01/2017	13	25	25	79	104	25	485	3	15	0	M178_25-Nov_1b	0	0	magic
M178	1b	25	11	25-Nov	2016	31/01/2017	13	25	25	79	104	25	485	3	16	0	M178_25-Nov_1b	0	0	magic
M178	1b	25	11	25-Nov	2016	31/01/2017	13	25	25	79	104	25	485	3	17	0	M178_25-Nov_1b	0	0	magic
M178	1b	25	11	25-Nov	2016	31/01/2017	13	25	25	79	104	25	485	3	18	0	M178_25-Nov_1b	0	0	magic
M178	1b	25	11	25-Nov	2016	31/01/2017	13	25	25	79	104	25	485	3	19	0	M178_25-Nov_1b	0	0	magic
M178	1b	25	11	25-Nov	2016	31/01/2017	13	25	25	79	104	25	485	3	20	0	M178_25-Nov_1b	0	0	magic
M178	1b	25	11	25-Nov	2016	31/01/2017	13	25	25	79	104	25	485	3	21	0	M178_25-Nov_1b	0	0	magic
M178	1b	25	11	25-Nov	2016	31/01/2017	13	25	25	79	104	25	485	3	22	0	M178_25-Nov_1b	0	0	magic
M178	1b	25	11	25-Nov	2016	31/01/2017	13	25	25	79	104	25	485	3	23	0	M178_25-Nov_1b	0	0	magic
M178	1b	25	11	25-Nov	2016	31/01/2017	13	25	25	79	104	25	485	3	24	0	M178_25-Nov_1b	0	0	magic
M178	1b	25	11	25-Nov	2016	31/01/2017	13	25	25	79	104	25	485	3	25	0	M178_25-Nov_1b	0	0	magic
M178	1b	25	11	25-Nov	2016	31/01/2017	13	25	25	79	104	25	485	3	26	1	M178_25-Nov_1b	0.961538462	1.265822785	magic
M178	1b	25	11	25-Nov	2016	31/01/2017	13	25	25	79	104	25	485	3	27	0	M178_25-Nov_1b	0	0	magic
M178	1b	25	11	25-Nov	2016	31/01/2017	13	25	25	79	104	25	485	3	28	0	M178_25-Nov_1b	0	0	magic
M178	1b	25	11	25-Nov	2016	31/01/2017	13	25	25	79	104	25	485	3	29	0	M178_25-Nov_1b	0	0	magic
M178	1b	25	11	25-Nov	2016	31/01/2017	13	25	25	79	104	25	485	3	30	0	M178_25-Nov_1b	0	0	magic
M178	1b	25	11	25-Nov	2016	31/01/2017	13	25	25	79	104	25	485	3	31	0	M178_25-Nov_1b	0	0	magic
M178	1b	25	11	25-Nov	2016	31/01/2017	13	25	25	79	104	25	485	3	32	0	M178_25-Nov_1b	0	0	magic
M178	1b	25	11	25-Nov	2016	31/01/2017	13	25	25	79	104	25	485	3	33	0	M178_25-Nov_1b	0	0	magic
M178	1b	25	11	25-Nov	2016	31/01/2017	13	25	25	79	104	25	485	3	34	0	M178_25-Nov_1b	0	0	magic
M178	1b	25	11	25-Nov	2016	31/01/2017	13	25	25	79	104	25	485	3	35	0	M178_25-Nov_1b	0	0	magic
M178	1b	25	11	25-Nov	2016	31/01/2017	13	25	25	79	104	25	485	3	36	0	M178_25-Nov_1b	0	0	magic
M178	1b	25	11	25-Nov	2016	31/01/2017	13	25	25	79	104	25	485	3	37	0	M178_25-Nov_1b	0	0	magic
M178	1b	25	11	25-Nov	2016	31/01/2017	13	25	25	79	104	25	485	3	38	0	M178_25-Nov_1b	0	0	magic
M178	1b	25	11	25-Nov	2016	31/01/2017	13	25	25	79	104	25	485	3	39	3	M178_25-Nov_1b	2.884615385	3.797468354	magic
M178	1b	25	11	25-Nov	2016	31/01/2017	13	25	25	79	104	25	485	3	40	0	M178_25-Nov_1b	0	0	magic
M178	1b	25	11	25-Nov	2016	31/01/2017	13	25	25	79	104	25	485	3	41	3	M178_25-Nov_1b	2.884615385	3.797468354	magic
M178	1b	25	11	25-Nov	2016	31/01/2017	13	25	25	79	104	25	485	3	42	0	M178_25-Nov_1b	0	0	magic
M178	1b	25	11	25-Nov	2016	31/01/2017	13	25	25	79	104	25	485	3	43	1	M178_25-Nov_1b	0.961538462	1.265822785	magic
M178	1b	25	11	25-Nov	2016	31/01/2017	13	25	25	79	104	25	485	3	44	1	M178_25-Nov_1b	0.961538462	1.265822785	magic
M178	1b	25	11	25-Nov	2016	31/01/2017	13	25	25	79	104	25	485	3	45	1	M178_25-Nov_1b	0.961538462	1.265822785	magic
M178	1b	25	11	25-Nov	2016	31/01/2017	13	25	25	79	104	25	485	3	46	0	M178_25-Nov_1b	0	0	magic
M178	1b	25	11	25-Nov	2016	31/01/2017	13	25	25	79	104	25	485	3	47	2	M178_25-Nov_1b	1.923076923	2.53164557	magic
M178	1b	25	11	25-Nov	2016	31/01/2017	13	25	25	79	104	25	485	3	48	0	M178_25-Nov_1b	0	0	magic
M178	1b	25	11	25-Nov	2016	31/01/2017	13	25	25	79	104	25	485	3	49	0	M178_25-Nov_1b	0	0	magic
M178	1b	25	11	25-Nov	2016	31/01/2017	13	25	25	79	104	25	485	3	50	0	M178_25-Nov_1b	0	0	magic
M178	1b	25	11	25-Nov	2016	31/01/2017	13	25	25	79	104	25	485	3	51	0	M178_25-Nov_1b	0	0	magic
M178	1b	25	11	25-Nov	2016	31/01/2017	13	25	25	79	104	25	485	3	52	0	M178_25-Nov_1b	0	0	magic
M178	1b	25	11	25-Nov	2016	31/01/2017	13	25	25	79	104	25	485	3	53	0	M178_25-Nov_1b	0	0	magic
M178	1b	25	11	25-Nov	2016	31/01/2017	13	25	25	79	104	25	485	3	54	0	M178_25-Nov_1b	0	0	magic
M178	1b	25	11	25-Nov	2016	31/01/2017	13	25	25	79	104	25	485	3	55	0	M178_25-Nov_1b	0	0	magic
M178	1b	25	11	25-Nov	2016	31/01/2017	13	25	25	79	104	25	485	3	56	0	M178_25-Nov_1b	0	0	magic
M178	1b	25	11	25-Nov	2016	31/01/2017	13	25	25	79	104	25	485	3	57	0	M178_25-Nov_1b	0	0	magic
M178	1b	25	11	25-Nov	2016	31/01/2017	13	25	25	79	104	25	485	3	58	0	M178_25-Nov_1b	0	0	magic
M178	1b	25	11	25-Nov	2016	31/01/2017	13	25	25	79	104	25	485	3	59	0	M178_25-Nov_1b	0	0	magic
M178	1b	25	11	25-Nov	2016	31/01/2017	13	25	25	79	104	25	485	3	60	1	M178_25-Nov_1b	0.961538462	1.265822785	magic
M178	1b	25	11	25-Nov	2016	31/01/2017	13	25	25	79	104	25	485	3	61	1	M178_25-Nov_1b	0.961538462	1.265822785	magic
M178	2	20	4	20-Apr	2016		6	34	34	163	173	10	478	6	1	0	M178_20-Apr_2	0	0	magic
M178	2	20	4	20-Apr	2016		6	34	34	163	173	10	478	6	2	7	M178_20-Apr_2	4.046242775	4.294478528	magic
M178	2	20	4	20-Apr	2016		6	34	34	163	173	10	478	6	3	12	M178_20-Apr_2	6.936416185	7.36196319	magic
M178	2	20	4	20-Apr	2016		6	34	34	163	173	10	478	6	4	15	M178_20-Apr_2	8.670520231	9.202453988	magic
M178	2	20	4	20-Apr	2016		6	34	34	163	173	10	478	6	5	15	M178_20-Apr_2	8.670520231	9.202453988	magic
M178	2	20	4	20-Apr	2016		6	34	34	163	173	10	478	6	6	26	M178_20-Apr_2	15.02890173	15.95092025	magic
M178	2	20	4	20-Apr	2016		6	34	34	163	173	10	478	6	7	26	M178_20-Apr_2	15.02890173	15.95092025	magic
M178	2	20	4	20-Apr	2016		6	34	34	163	173	10	478	6	8	21	M178_20-Apr_2	12.13872832	12.88343558	magic
M178	2	20	4	20-Apr	2016		6	34	34	163	173	10	478	6	9	7	M178_20-Apr_2	4.046242775	4.294478528	magic
M178	2	20	4	20-Apr	2016		6	34	34	163	173	10	478	6	10	8	M178_20-Apr_2	4.624277457	4.90797546	magic
M178	2	20	4	20-Apr	2016		6	34	34	163	173	10	478	6	11	0	M178_20-Apr_2	0	0	magic
M178	2	20	4	20-Apr	2016		6	34	34	163	173	10	478	6	12	0	M178_20-Apr_2	0	0	magic
M178	2	20	4	20-Apr	2016		6	34	34	163	173	10	478	6	13	0	M178_20-Apr_2	0	0	magic
M178	2	20	4	20-Apr	2016		6	34	34	163	173	10	478	6	14	0	M178_20-Apr_2	0	0	magic
M178	2	20	4	20-Apr	2016		6	34	34	163	173	10	478	6	15	0	M178_20-Apr_2	0	0	magic
M178	2	20	4	20-Apr	2016		6	34	34	163	173	10	478	6	16	0	M178_20-Apr_2	0	0	magic
M178	2	20	4	20-Apr	2016		6	34	34	163	173	10	478	6	17	0	M178_20-Apr_2	0	0	magic
M178	2	20	4	20-Apr	2016		6	34	34	163	173	10	478	6	18	0	M178_20-Apr_2	0	0	magic
M178	2	20	4	20-Apr	2016		6	34	34	163	173	10	478	6	19	0	M178_20-Apr_2	0	0	magic
M178	2	20	4	20-Apr	2016		6	34	34	163	173	10	478	6	20	0	M178_20-Apr_2	0	0	magic
M178	2	20	4	20-Apr	2016		6	34	34	163	173	10	478	6	21	0	M178_20-Apr_2	0	0	magic
M178	2	20	4	20-Apr	2016		6	34	34	163	173	10	478	6	22	1	M178_20-Apr_2	0.578034682	0.613496933	magic
M178	2	20	4	20-Apr	2016		6	34	34	163	173	10	478	6	23	0	M178_20-Apr_2	0	0	magic
M178	2	20	4	20-Apr	2016		6	34	34	163	173	10	478	6	24	0	M178_20-Apr_2	0	0	magic
M178	2	20	4	20-Apr	2016		6	34	34	163	173	10	478	6	25	0	M178_20-Apr_2	0	0	magic
M178	2	20	4	20-Apr	2016		6	34	34	163	173	10	478	6	26	0	M178_20-Apr_2	0	0	magic
M178	2	20	4	20-Apr	2016		6	34	34	163	173	10	478	6	27	0	M178_20-Apr_2	0	0	magic
M178	2	20	4	20-Apr	2016		6	34	34	163	173	10	478	6	28	0	M178_20-Apr_2	0	0	magic
M178	2	20	4	20-Apr	2016		6	34	34	163	173	10	478	6	29	0	M178_20-Apr_2	0	0	magic
M178	2	20	4	20-Apr	2016		6	34	34	163	173	10	478	6	30	0	M178_20-Apr_2	0	0	magic
M178	2	20	4	20-Apr	2016		6	34	34	163	173	10	478	6	31	0	M178_20-Apr_2	0	0	magic
M178	2	20	4	20-Apr	2016		6	34	34	163	173	10	478	6	32	0	M178_20-Apr_2	0	0	magic
M178	2	20	4	20-Apr	2016		6	34	34	163	173	10	478	6	33	0	M178_20-Apr_2	0	0	magic
M178	2	20	4	20-Apr	2016		6	34	34	163	173	10	478	6	34	0	M178_20-Apr_2	0	0	magic
M178	2	20	4	20-Apr	2016		6	34	34	163	173	10	478	6	35	0	M178_20-Apr_2	0	0	magic
M178	2	20	4	20-Apr	2016		6	34	34	163	173	10	478	6	36	0	M178_20-Apr_2	0	0	magic
M178	2	20	4	20-Apr	2016		6	34	34	163	173	10	478	6	37	0	M178_20-Apr_2	0	0	magic
M178	2	20	4	20-Apr	2016		6	34	34	163	173	10	478	6	38	0	M178_20-Apr_2	0	0	magic
M178	2	20	4	20-Apr	2016		6	34	34	163	173	10	478	6	39	0	M178_20-Apr_2	0	0	magic
M178	2	20	4	20-Apr	2016		6	34	34	163	173	10	478	6	40	0	M178_20-Apr_2	0	0	magic
M178	2	20	4	20-Apr	2016		6	34	34	163	173	10	478	6	41	0	M178_20-Apr_2	0	0	magic
M178	2	20	4	20-Apr	2016		6	34	34	163	173	10	478	6	42	0	M178_20-Apr_2	0	0	magic
M178	2	20	4	20-Apr	2016		6	34	34	163	173	10	478	6	43	0	M178_20-Apr_2	0	0	magic
M178	2	20	4	20-Apr	2016		6	34	34	163	173	10	478	6	44	0	M178_20-Apr_2	0	0	magic
M178	2	20	4	20-Apr	2016		6	34	34	163	173	10	478	6	45	10	M178_20-Apr_2	5.780346821	6.134969325	magic
M178	2	20	4	20-Apr	2016		6	34	34	163	173	10	478	6	46	5	M178_20-Apr_2	2.89017341	3.067484663	magic
M178	2	20	4	20-Apr	2016		6	34	34	163	173	10	478	6	47	0	M178_20-Apr_2	0	0	magic
M178	2	20	4	20-Apr	2016		6	34	34	163	173	10	478	6	48	4	M178_20-Apr_2	2.312138728	2.45398773	magic
M178	2	20	4	20-Apr	2016		6	34	34	163	173	10	478	6	49	1	M178_20-Apr_2	0.578034682	0.613496933	magic
M178	2	20	4	20-Apr	2016		6	34	34	163	173	10	478	6	50	5	M178_20-Apr_2	2.89017341	3.067484663	magic
M178	2	20	4	20-Apr	2016		6	34	34	163	173	10	478	6	51	0	M178_20-Apr_2	0	0	magic
M178	2B	25	11	25-Nov	2016	31/01/2017	13	25	25	106	110	4	483	1	1	0	M178_25-Nov_2B	0	0	magic
M178	2B	25	11	25-Nov	2016	31/01/2017	13	25	25	106	110	4	483	1	2	0	M178_25-Nov_2B	0	0	magic
M178	2B	25	11	25-Nov	2016	31/01/2017	13	25	25	106	110	4	483	1	3	18	M178_25-Nov_2B	16.36363636	16.98113208	magic
M178	2B	25	11	25-Nov	2016	31/01/2017	13	25	25	106	110	4	483	1	4	28	M178_25-Nov_2B	25.45454545	26.41509434	magic
M178	2B	25	11	25-Nov	2016	31/01/2017	13	25	25	106	110	4	483	1	5	26	M178_25-Nov_2B	23.63636364	24.52830189	magic
M178	2B	25	11	25-Nov	2016	31/01/2017	13	25	25	106	110	4	483	1	6	5	M178_25-Nov_2B	4.545454545	4.716981132	magic
M178	2B	25	11	25-Nov	2016	31/01/2017	13	25	25	106	110	4	483	1	7	5	M178_25-Nov_2B	4.545454545	4.716981132	magic
M178	2B	25	11	25-Nov	2016	31/01/2017	13	25	25	106	110	4	483	1	8	1	M178_25-Nov_2B	0.909090909	0.943396226	magic
M178	2B	25	11	25-Nov	2016	31/01/2017	13	25	25	106	110	4	483	1	9	0	M178_25-Nov_2B	0	0	magic
M178	2B	25	11	25-Nov	2016	31/01/2017	13	25	25	106	110	4	483	1	10	1	M178_25-Nov_2B	0.909090909	0.943396226	magic
M178	2B	25	11	25-Nov	2016	31/01/2017	13	25	25	106	110	4	483	1	11	4	M178_25-Nov_2B	3.636363636	3.773584906	magic
M178	2B	25	11	25-Nov	2016	31/01/2017	13	25	25	106	110	4	483	1	12	4	M178_25-Nov_2B	3.636363636	3.773584906	magic
M178	2B	25	11	25-Nov	2016	31/01/2017	13	25	25	106	110	4	483	1	13	0	M178_25-Nov_2B	0	0	magic
M178	2B	25	11	25-Nov	2016	31/01/2017	13	25	25	106	110	4	483	1	14	2	M178_25-Nov_2B	1.818181818	1.886792453	magic
M178	2B	25	11	25-Nov	2016	31/01/2017	13	25	25	106	110	4	483	1	15	0	M178_25-Nov_2B	0	0	magic
M178	2B	25	11	25-Nov	2016	31/01/2017	13	25	25	106	110	4	483	1	16	0	M178_25-Nov_2B	0	0	magic
M178	2B	25	11	25-Nov	2016	31/01/2017	13	25	25	106	110	4	483	1	17	0	M178_25-Nov_2B	0	0	magic
M178	2B	25	11	25-Nov	2016	31/01/2017	13	25	25	106	110	4	483	1	18	0	M178_25-Nov_2B	0	0	magic
M178	2B	25	11	25-Nov	2016	31/01/2017	13	25	25	106	110	4	483	1	19	1	M178_25-Nov_2B	0.909090909	0.943396226	magic
M178	2B	25	11	25-Nov	2016	31/01/2017	13	25	25	106	110	4	483	1	20	0	M178_25-Nov_2B	0	0	magic
M178	2B	25	11	25-Nov	2016	31/01/2017	13	25	25	106	110	4	483	1	21	0	M178_25-Nov_2B	0	0	magic
M178	2B	25	11	25-Nov	2016	31/01/2017	13	25	25	106	110	4	483	1	22	0	M178_25-Nov_2B	0	0	magic
M178	2B	25	11	25-Nov	2016	31/01/2017	13	25	25	106	110	4	483	1	23	0	M178_25-Nov_2B	0	0	magic
M178	2B	25	11	25-Nov	2016	31/01/2017	13	25	25	106	110	4	483	1	24	0	M178_25-Nov_2B	0	0	magic
M178	2B	25	11	25-Nov	2016	31/01/2017	13	25	25	106	110	4	483	1	25	1	M178_25-Nov_2B	0.909090909	0.943396226	magic
M178	2B	25	11	25-Nov	2016	31/01/2017	13	25	25	106	110	4	483	1	26	0	M178_25-Nov_2B	0	0	magic
M178	2B	25	11	25-Nov	2016	31/01/2017	13	25	25	106	110	4	483	1	27	0	M178_25-Nov_2B	0	0	magic
M178	2B	25	11	25-Nov	2016	31/01/2017	13	25	25	106	110	4	483	1	28	0	M178_25-Nov_2B	0	0	magic
M178	2B	25	11	25-Nov	2016	31/01/2017	13	25	25	106	110	4	483	1	29	0	M178_25-Nov_2B	0	0	magic
M178	2B	25	11	25-Nov	2016	31/01/2017	13	25	25	106	110	4	483	1	30	0	M178_25-Nov_2B	0	0	magic
M178	2B	25	11	25-Nov	2016	31/01/2017	13	25	25	106	110	4	483	1	31	0	M178_25-Nov_2B	0	0	magic
M178	2B	25	11	25-Nov	2016	31/01/2017	13	25	25	106	110	4	483	1	32	0	M178_25-Nov_2B	0	0	magic
M178	2B	25	11	25-Nov	2016	31/01/2017	13	25	25	106	110	4	483	1	33	0	M178_25-Nov_2B	0	0	magic
M178	2B	25	11	25-Nov	2016	31/01/2017	13	25	25	106	110	4	483	1	34	0	M178_25-Nov_2B	0	0	magic
M178	2B	25	11	25-Nov	2016	31/01/2017	13	25	25	106	110	4	483	1	35	0	M178_25-Nov_2B	0	0	magic
M178	2B	25	11	25-Nov	2016	31/01/2017	13	25	25	106	110	4	483	1	36	0	M178_25-Nov_2B	0	0	magic
M178	2B	25	11	25-Nov	2016	31/01/2017	13	25	25	106	110	4	483	1	37	0	M178_25-Nov_2B	0	0	magic
M178	2B	25	11	25-Nov	2016	31/01/2017	13	25	25	106	110	4	483	1	38	0	M178_25-Nov_2B	0	0	magic
M178	2B	25	11	25-Nov	2016	31/01/2017	13	25	25	106	110	4	483	1	39	2	M178_25-Nov_2B	1.818181818	1.886792453	magic
M178	2B	25	11	25-Nov	2016	31/01/2017	13	25	25	106	110	4	483	1	40	0	M178_25-Nov_2B	0	0	magic
M178	2B	25	11	25-Nov	2016	31/01/2017	13	25	25	106	110	4	483	1	41	0	M178_25-Nov_2B	0	0	magic
M178	2B	25	11	25-Nov	2016	31/01/2017	13	25	25	106	110	4	483	1	42	0	M178_25-Nov_2B	0	0	magic
M178	2B	25	11	25-Nov	2016	31/01/2017	13	25	25	106	110	4	483	1	43	0	M178_25-Nov_2B	0	0	magic
M178	2B	25	11	25-Nov	2016	31/01/2017	13	25	25	106	110	4	483	1	44	1	M178_25-Nov_2B	0.909090909	0.943396226	magic
M178	2B	25	11	25-Nov	2016	31/01/2017	13	25	25	106	110	4	483	1	45	1	M178_25-Nov_2B	0.909090909	0.943396226	magic
M178	2B	25	11	25-Nov	2016	31/01/2017	13	25	25	106	110	4	483	1	46	2	M178_25-Nov_2B	1.818181818	1.886792453	magic
M178	2B	25	11	25-Nov	2016	31/01/2017	13	25	25	106	110	4	483	1	47	0	M178_25-Nov_2B	0	0	magic
M178	2B	25	11	25-Nov	2016	31/01/2017	13	25	25	106	110	4	483	1	48	0	M178_25-Nov_2B	0	0	magic
M178	2B	25	11	25-Nov	2016	31/01/2017	13	25	25	106	110	4	483	1	49	0	M178_25-Nov_2B	0	0	magic
M178	2B	25	11	25-Nov	2016	31/01/2017	13	25	25	106	110	4	483	1	50	1	M178_25-Nov_2B	0.909090909	0.943396226	magic
M178	2B	25	11	25-Nov	2016	31/01/2017	13	25	25	106	110	4	483	1	51	1	M178_25-Nov_2B	0.909090909	0.943396226	magic
M178	2B	25	11	25-Nov	2016	31/01/2017	13	25	25	106	110	4	483	1	52	0	M178_25-Nov_2B	0	0	magic
M178	2B	25	11	25-Nov	2016	31/01/2017	13	25	25	106	110	4	483	1	53	2	M178_25-Nov_2B	1.818181818	1.886792453	magic
M178	2B	25	11	25-Nov	2016	31/01/2017	13	25	25	106	110	4	483	1	54	0	M178_25-Nov_2B	0	0	magic
M178	2B	25	11	25-Nov	2016	31/01/2017	13	25	25	106	110	4	483	1	55	0	M178_25-Nov_2B	0	0	magic
M178	2B	25	11	25-Nov	2016	31/01/2017	13	25	25	106	110	4	483	1	56	0	M178_25-Nov_2B	0	0	magic
M178	2B	25	11	25-Nov	2016	31/01/2017	13	25	25	106	110	4	483	1	57	0	M178_25-Nov_2B	0	0	magic
M178	2B	25	11	25-Nov	2016	31/01/2017	13	25	25	106	110	4	483	1	58	0	M178_25-Nov_2B	0	0	magic
M178	2B	25	11	25-Nov	2016	31/01/2017	13	25	25	106	110	4	483	1	59	0	M178_25-Nov_2B	0	0	magic
M178	2B	25	11	25-Nov	2016	31/01/2017	13	25	25	106	110	4	483	1	60	0	M178_25-Nov_2B	0	0	magic
M178	2B	25	11	25-Nov	2016	31/01/2017	13	25	25	106	110	4	483	1	61	0	M178_25-Nov_2B	0	0	magic
M178	2B	19	4	19-Apr	2016		6	33	34	144	145	1	475	3	1	0	M178_19-Apr_2B	0	0	magic
M178	2B	19	4	19-Apr	2016		6	33	34	144	145	1	475	3	2	4	M178_19-Apr_2B	2.75862069	2.777777778	magic
M178	2B	19	4	19-Apr	2016		6	33	34	144	145	1	475	3	3	25	M178_19-Apr_2B	17.24137931	17.36111111	magic
M178	2B	19	4	19-Apr	2016		6	33	34	144	145	1	475	3	4	39	M178_19-Apr_2B	26.89655172	27.08333333	magic
M178	2B	19	4	19-Apr	2016		6	33	34	144	145	1	475	3	5	22	M178_19-Apr_2B	15.17241379	15.27777778	magic
M178	2B	19	4	19-Apr	2016		6	33	34	144	145	1	475	3	6	15	M178_19-Apr_2B	10.34482759	10.41666667	magic
M178	2B	19	4	19-Apr	2016		6	33	34	144	145	1	475	3	7	10	M178_19-Apr_2B	6.896551724	6.944444444	magic
M178	2B	19	4	19-Apr	2016		6	33	34	144	145	1	475	3	8	8	M178_19-Apr_2B	5.517241379	5.555555556	magic
M178	2B	19	4	19-Apr	2016		6	33	34	144	145	1	475	3	9	2	M178_19-Apr_2B	1.379310345	1.388888889	magic
M178	2B	19	4	19-Apr	2016		6	33	34	144	145	1	475	3	10	1	M178_19-Apr_2B	0.689655172	0.694444444	magic
M178	2B	19	4	19-Apr	2016		6	33	34	144	145	1	475	3	11	0	M178_19-Apr_2B	0	0	magic
M178	2B	19	4	19-Apr	2016		6	33	34	144	145	1	475	3	12	0	M178_19-Apr_2B	0	0	magic
M178	2B	19	4	19-Apr	2016		6	33	34	144	145	1	475	3	13	0	M178_19-Apr_2B	0	0	magic
M178	2B	19	4	19-Apr	2016		6	33	34	144	145	1	475	3	14	0	M178_19-Apr_2B	0	0	magic
M178	2B	19	4	19-Apr	2016		6	33	34	144	145	1	475	3	15	0	M178_19-Apr_2B	0	0	magic
M178	2B	19	4	19-Apr	2016		6	33	34	144	145	1	475	3	16	0	M178_19-Apr_2B	0	0	magic
M178	2B	19	4	19-Apr	2016		6	33	34	144	145	1	475	3	17	0	M178_19-Apr_2B	0	0	magic
M178	2B	19	4	19-Apr	2016		6	33	34	144	145	1	475	3	18	0	M178_19-Apr_2B	0	0	magic
M178	2B	19	4	19-Apr	2016		6	33	34	144	145	1	475	3	19	0	M178_19-Apr_2B	0	0	magic
M178	2B	19	4	19-Apr	2016		6	33	34	144	145	1	475	3	20	0	M178_19-Apr_2B	0	0	magic
M178	2B	19	4	19-Apr	2016		6	33	34	144	145	1	475	3	21	0	M178_19-Apr_2B	0	0	magic
M178	2B	19	4	19-Apr	2016		6	33	34	144	145	1	475	3	22	0	M178_19-Apr_2B	0	0	magic
M178	2B	19	4	19-Apr	2016		6	33	34	144	145	1	475	3	23	0	M178_19-Apr_2B	0	0	magic
M178	2B	19	4	19-Apr	2016		6	33	34	144	145	1	475	3	24	0	M178_19-Apr_2B	0	0	magic
M178	2B	19	4	19-Apr	2016		6	33	34	144	145	1	475	3	25	0	M178_19-Apr_2B	0	0	magic
M178	2B	19	4	19-Apr	2016		6	33	34	144	145	1	475	3	26	0	M178_19-Apr_2B	0	0	magic
M178	2B	19	4	19-Apr	2016		6	33	34	144	145	1	475	3	27	0	M178_19-Apr_2B	0	0	magic
M178	2B	19	4	19-Apr	2016		6	33	34	144	145	1	475	3	28	0	M178_19-Apr_2B	0	0	magic
M178	2B	19	4	19-Apr	2016		6	33	34	144	145	1	475	3	29	2	M178_19-Apr_2B	1.379310345	1.388888889	magic
M178	2B	19	4	19-Apr	2016		6	33	34	144	145	1	475	3	30	2	M178_19-Apr_2B	1.379310345	1.388888889	magic
M178	2B	19	4	19-Apr	2016		6	33	34	144	145	1	475	3	31	2	M178_19-Apr_2B	1.379310345	1.388888889	magic
M178	2B	19	4	19-Apr	2016		6	33	34	144	145	1	475	3	32	1	M178_19-Apr_2B	0.689655172	0.694444444	magic
M178	2B	19	4	19-Apr	2016		6	33	34	144	145	1	475	3	33	2	M178_19-Apr_2B	1.379310345	1.388888889	magic
M178	2B	19	4	19-Apr	2016		6	33	34	144	145	1	475	3	34	0	M178_19-Apr_2B	0	0	magic
M178	2B	19	4	19-Apr	2016		6	33	34	144	145	1	475	3	35	0	M178_19-Apr_2B	0	0	magic
M178	2B	19	4	19-Apr	2016		6	33	34	144	145	1	475	3	36	1	M178_19-Apr_2B	0.689655172	0.694444444	magic
M178	2B	19	4	19-Apr	2016		6	33	34	144	145	1	475	3	37	0	M178_19-Apr_2B	0	0	magic
M178	2B	19	4	19-Apr	2016		6	33	34	144	145	1	475	3	38	0	M178_19-Apr_2B	0	0	magic
M178	2B	19	4	19-Apr	2016		6	33	34	144	145	1	475	3	39	0	M178_19-Apr_2B	0	0	magic
M178	2B	19	4	19-Apr	2016		6	33	34	144	145	1	475	3	40	1	M178_19-Apr_2B	0.689655172	0.694444444	magic
M178	2B	19	4	19-Apr	2016		6	33	34	144	145	1	475	3	41	0	M178_19-Apr_2B	0	0	magic
M178	2B	19	4	19-Apr	2016		6	33	34	144	145	1	475	3	42	1	M178_19-Apr_2B	0.689655172	0.694444444	magic
M178	2B	19	4	19-Apr	2016		6	33	34	144	145	1	475	3	43	0	M178_19-Apr_2B	0	0	magic
M178	2B	19	4	19-Apr	2016		6	33	34	144	145	1	475	3	44	1	M178_19-Apr_2B	0.689655172	0.694444444	magic
M178	2B	19	4	19-Apr	2016		6	33	34	144	145	1	475	3	45	1	M178_19-Apr_2B	0.689655172	0.694444444	magic
M178	2B	19	4	19-Apr	2016		6	33	34	144	145	1	475	3	46	0	M178_19-Apr_2B	0	0	magic
M178	2B	19	4	19-Apr	2016		6	33	34	144	145	1	475	3	47	2	M178_19-Apr_2B	1.379310345	1.388888889	magic
M178	2B	19	4	19-Apr	2016		6	33	34	144	145	1	475	3	48	0	M178_19-Apr_2B	0	0	magic
M178	2B	19	4	19-Apr	2016		6	33	34	144	145	1	475	3	49	2	M178_19-Apr_2B	1.379310345	1.388888889	magic
M178	2B	19	4	19-Apr	2016		6	33	34	144	145	1	475	3	50	0	M178_19-Apr_2B	0	0	magic
M178	2B	19	4	19-Apr	2016		6	33	34	144	145	1	475	3	51	0	M178_19-Apr_2B	0	0	magic
M178	3	14	4	13-Apr	2016		6	30	34	99	182	83	473	1	1	0	M178_13-Apr_3	0	0	magic
M178	3	14	4	13-Apr	2016		6	30	34	99	182	83	473	1	2	0	M178_13-Apr_3	0	0	magic
M178	3	14	4	13-Apr	2016		6	30	34	99	182	83	473	1	3	12	M178_13-Apr_3	6.593406593	12.12121212	magic
M178	3	14	4	13-Apr	2016		6	30	34	99	182	83	473	1	4	47	M178_13-Apr_3	25.82417582	47.47474747	magic
M178	3	14	4	13-Apr	2016		6	30	34	99	182	83	473	1	5	11	M178_13-Apr_3	6.043956044	11.11111111	magic
M178	3	14	4	13-Apr	2016		6	30	34	99	182	83	473	1	6	17	M178_13-Apr_3	9.340659341	17.17171717	magic
M178	3	14	4	13-Apr	2016		6	30	34	99	182	83	473	1	7	10	M178_13-Apr_3	5.494505495	10.1010101	magic
M178	3	14	4	13-Apr	2016		6	30	34	99	182	83	473	1	8	1	M178_13-Apr_3	0.549450549	1.01010101	magic
M178	3	14	4	13-Apr	2016		6	30	34	99	182	83	473	1	9	0	M178_13-Apr_3	0	0	magic
M178	3	14	4	13-Apr	2016		6	30	34	99	182	83	473	1	10	0	M178_13-Apr_3	0	0	magic
M178	3	14	4	13-Apr	2016		6	30	34	99	182	83	473	1	11	0	M178_13-Apr_3	0	0	magic
M178	3	14	4	13-Apr	2016		6	30	34	99	182	83	473	1	12	0	M178_13-Apr_3	0	0	magic
M178	3	14	4	13-Apr	2016		6	30	34	99	182	83	473	1	13	0	M178_13-Apr_3	0	0	magic
M178	3	14	4	13-Apr	2016		6	30	34	99	182	83	473	1	14	1	M178_13-Apr_3	0.549450549	1.01010101	magic
M178	3	14	4	13-Apr	2016		6	30	34	99	182	83	473	1	15	0	M178_13-Apr_3	0	0	magic
M178	3	14	4	13-Apr	2016		6	30	34	99	182	83	473	1	16	0	M178_13-Apr_3	0	0	magic
M178	3	14	4	13-Apr	2016		6	30	34	99	182	83	473	1	17	0	M178_13-Apr_3	0	0	magic
M178	3	14	4	13-Apr	2016		6	30	34	99	182	83	473	1	18	0	M178_13-Apr_3	0	0	magic
M178	3	14	4	13-Apr	2016		6	30	34	99	182	83	473	1	19	0	M178_13-Apr_3	0	0	magic
M178	3	14	4	13-Apr	2016		6	30	34	99	182	83	473	1	20	0	M178_13-Apr_3	0	0	magic
M178	3	14	4	13-Apr	2016		6	30	34	99	182	83	473	1	21	0	M178_13-Apr_3	0	0	magic
M178	3	14	4	13-Apr	2016		6	30	34	99	182	83	473	1	22	0	M178_13-Apr_3	0	0	magic
M178	3	14	4	13-Apr	2016		6	30	34	99	182	83	473	1	23	0	M178_13-Apr_3	0	0	magic
M178	3	14	4	13-Apr	2016		6	30	34	99	182	83	473	1	24	0	M178_13-Apr_3	0	0	magic
M178	3b	25	11	25-Nov	2016	4/1/2017	13	25	25	78	86	8	484	2	1	0	M178_25-Nov_3b	0	0	magic
M178	3b	25	11	25-Nov	2016	4/1/2017	13	25	25	78	86	8	484	2	2	0	M178_25-Nov_3b	0	0	magic
M178	3b	25	11	25-Nov	2016	4/1/2017	13	25	25	78	86	8	484	2	3	15	M178_25-Nov_3b	17.44186047	19.23076923	magic
M178	3b	25	11	25-Nov	2016	4/1/2017	13	25	25	78	86	8	484	2	4	20	M178_25-Nov_3b	23.25581395	25.64102564	magic
M178	3b	25	11	25-Nov	2016	4/1/2017	13	25	25	78	86	8	484	2	5	12	M178_25-Nov_3b	13.95348837	15.38461538	magic
M178	3b	25	11	25-Nov	2016	4/1/2017	13	25	25	78	86	8	484	2	6	7	M178_25-Nov_3b	8.139534884	8.974358974	magic
M178	3b	25	11	25-Nov	2016	4/1/2017	13	25	25	78	86	8	484	2	7	3	M178_25-Nov_3b	3.488372093	3.846153846	magic
M178	3b	25	11	25-Nov	2016	4/1/2017	13	25	25	78	86	8	484	2	8	0	M178_25-Nov_3b	0	0	magic
M178	3b	25	11	25-Nov	2016	4/1/2017	13	25	25	78	86	8	484	2	9	0	M178_25-Nov_3b	0	0	magic
M178	3b	25	11	25-Nov	2016	4/1/2017	13	25	25	78	86	8	484	2	10	0	M178_25-Nov_3b	0	0	magic
M178	3b	25	11	25-Nov	2016	4/1/2017	13	25	25	78	86	8	484	2	11	0	M178_25-Nov_3b	0	0	magic
M178	3b	25	11	25-Nov	2016	4/1/2017	13	25	25	78	86	8	484	2	12	0	M178_25-Nov_3b	0	0	magic
M178	3b	25	11	25-Nov	2016	4/1/2017	13	25	25	78	86	8	484	2	13	8	M178_25-Nov_3b	9.302325581	10.25641026	magic
M178	3b	25	11	25-Nov	2016	4/1/2017	13	25	25	78	86	8	484	2	14	0	M178_25-Nov_3b	0	0	magic
M178	3b	25	11	25-Nov	2016	4/1/2017	13	25	25	78	86	8	484	2	15	0	M178_25-Nov_3b	0	0	magic
M178	3b	25	11	25-Nov	2016	4/1/2017	13	25	25	78	86	8	484	2	16	0	M178_25-Nov_3b	0	0	magic
M178	3b	25	11	25-Nov	2016	4/1/2017	13	25	25	78	86	8	484	2	17	0	M178_25-Nov_3b	0	0	magic
M178	3b	25	11	25-Nov	2016	4/1/2017	13	25	25	78	86	8	484	2	18	0	M178_25-Nov_3b	0	0	magic
M178	3b	25	11	25-Nov	2016	4/1/2017	13	25	25	78	86	8	484	2	19	0	M178_25-Nov_3b	0	0	magic
M178	3b	25	11	25-Nov	2016	4/1/2017	13	25	25	78	86	8	484	2	20	0	M178_25-Nov_3b	0	0	magic
M178	3b	25	11	25-Nov	2016	4/1/2017	13	25	25	78	86	8	484	2	21	0	M178_25-Nov_3b	0	0	magic
M178	3b	25	11	25-Nov	2016	4/1/2017	13	25	25	78	86	8	484	2	22	0	M178_25-Nov_3b	0	0	magic
M178	3b	25	11	25-Nov	2016	4/1/2017	13	25	25	78	86	8	484	2	23	0	M178_25-Nov_3b	0	0	magic
M178	3b	25	11	25-Nov	2016	4/1/2017	13	25	25	78	86	8	484	2	24	0	M178_25-Nov_3b	0	0	magic
M178	3b	25	11	25-Nov	2016	4/1/2017	13	25	25	78	86	8	484	2	25	0	M178_25-Nov_3b	0	0	magic
M178	3b	25	11	25-Nov	2016	4/1/2017	13	25	25	78	86	8	484	2	26	0	M178_25-Nov_3b	0	0	magic
M178	3b	25	11	25-Nov	2016	4/1/2017	13	25	25	78	86	8	484	2	27	0	M178_25-Nov_3b	0	0	magic
M178	3b	25	11	25-Nov	2016	4/1/2017	13	25	25	78	86	8	484	2	28	0	M178_25-Nov_3b	0	0	magic
M178	3b	25	11	25-Nov	2016	4/1/2017	13	25	25	78	86	8	484	2	29	0	M178_25-Nov_3b	0	0	magic
M178	3b	25	11	25-Nov	2016	4/1/2017	13	25	25	78	86	8	484	2	30	0	M178_25-Nov_3b	0	0	magic
M178	3b	25	11	25-Nov	2016	4/1/2017	13	25	25	78	86	8	484	2	31	0	M178_25-Nov_3b	0	0	magic
M178	3b	25	11	25-Nov	2016	4/1/2017	13	25	25	78	86	8	484	2	32	1	M178_25-Nov_3b	1.162790698	1.282051282	magic
M178	3b	25	11	25-Nov	2016	4/1/2017	13	25	25	78	86	8	484	2	33	0	M178_25-Nov_3b	0	0	magic
M178	3b	25	11	25-Nov	2016	4/1/2017	13	25	25	78	86	8	484	2	34	1	M178_25-Nov_3b	1.162790698	1.282051282	magic
M178	3b	25	11	25-Nov	2016	4/1/2017	13	25	25	78	86	8	484	2	35	1	M178_25-Nov_3b	1.162790698	1.282051282	magic
M178	3b	25	11	25-Nov	2016	4/1/2017	13	25	25	78	86	8	484	2	36	1	M178_25-Nov_3b	1.162790698	1.282051282	magic
M178	3b	25	11	25-Nov	2016	4/1/2017	13	25	25	78	86	8	484	2	37	0	M178_25-Nov_3b	0	0	magic
M178	3b	25	11	25-Nov	2016	4/1/2017	13	25	25	78	86	8	484	2	38	0	M178_25-Nov_3b	0	0	magic
M178	3b	25	11	25-Nov	2016	4/1/2017	13	25	25	78	86	8	484	2	39	0	M178_25-Nov_3b	0	0	magic
M178	3b	25	11	25-Nov	2016	4/1/2017	13	25	25	78	86	8	484	2	40	0	M178_25-Nov_3b	0	0	magic
M178	3b	25	11	25-Nov	2016	4/1/2017	13	25	25	78	86	8	484	2	41	0	M178_25-Nov_3b	0	0	magic
M178	3b	25	11	25-Nov	2016	4/1/2017	13	25	25	78	86	8	484	2	42	0	M178_25-Nov_3b	0	0	magic
M178	3b	25	11	25-Nov	2016	4/1/2017	13	25	25	78	86	8	484	2	43	1	M178_25-Nov_3b	1.162790698	1.282051282	magic
M178	3b	25	11	25-Nov	2016	4/1/2017	13	25	25	78	86	8	484	2	44	0	M178_25-Nov_3b	0	0	magic
M178	3b	25	11	25-Nov	2016	4/1/2017	13	25	25	78	86	8	484	2	45	0	M178_25-Nov_3b	0	0	magic
M178	3b	25	11	25-Nov	2016	4/1/2017	13	25	25	78	86	8	484	2	46	0	M178_25-Nov_3b	0	0	magic
M178	3b	25	11	25-Nov	2016	4/1/2017	13	25	25	78	86	8	484	2	47	1	M178_25-Nov_3b	1.162790698	1.282051282	magic
M178	3b	25	11	25-Nov	2016	4/1/2017	13	25	25	78	86	8	484	2	48	0	M178_25-Nov_3b	0	0	magic
M178	3b	25	11	25-Nov	2016	4/1/2017	13	25	25	78	86	8	484	2	49	0	M178_25-Nov_3b	0	0	magic
M178	3b	25	11	25-Nov	2016	4/1/2017	13	25	25	78	86	8	484	2	50	2	M178_25-Nov_3b	2.325581395	2.564102564	magic
M178	3b	25	11	25-Nov	2016	4/1/2017	13	25	25	78	86	8	484	2	51	0	M178_25-Nov_3b	0	0	magic
M178	3b	25	11	25-Nov	2016	4/1/2017	13	25	25	78	86	8	484	2	52	0	M178_25-Nov_3b	0	0	magic
M178	3b	25	11	25-Nov	2016	4/1/2017	13	25	25	78	86	8	484	2	53	0	M178_25-Nov_3b	0	0	magic
M178	3b	25	11	25-Nov	2016	4/1/2017	13	25	25	78	86	8	484	2	54	0	M178_25-Nov_3b	0	0	magic
M178	3b	25	11	25-Nov	2016	4/1/2017	13	25	25	78	86	8	484	2	55	0	M178_25-Nov_3b	0	0	magic
M178	3b	25	11	25-Nov	2016	4/1/2017	13	25	25	78	86	8	484	2	56	0	M178_25-Nov_3b	0	0	magic
M178	3b	25	11	25-Nov	2016	4/1/2017	13	25	25	78	86	8	484	2	57	0	M178_25-Nov_3b	0	0	magic
M178	3b	25	11	25-Nov	2016	4/1/2017	13	25	25	78	86	8	484	2	58	1	M178_25-Nov_3b	1.162790698	1.282051282	magic
M178	3b	25	11	25-Nov	2016	4/1/2017	13	25	25	78	86	8	484	2	59	2	M178_25-Nov_3b	2.325581395	2.564102564	magic
M178	3b	25	11	25-Nov	2016	4/1/2017	13	25	25	78	86	8	484	2	60	2	M178_25-Nov_3b	2.325581395	2.564102564	magic
M178	3b	25	11	25-Nov	2016	4/1/2017	13	25	25	78	86	8	484	2	61	0	M178_25-Nov_3b	0	0	magic
M178	4	19	4	19-Apr	2016		6	34	34	128	138	10	476	4	1	0	M178_19-Apr_4	0	0	magic
M178	4	19	4	19-Apr	2016		6	34	34	128	138	10	476	4	2	0	M178_19-Apr_4	0	0	magic
M178	4	19	4	19-Apr	2016		6	34	34	128	138	10	476	4	3	8	M178_19-Apr_4	5.797101449	6.25	magic
M178	4	19	4	19-Apr	2016		6	34	34	128	138	10	476	4	4	10	M178_19-Apr_4	7.246376812	7.8125	magic
M178	4	19	4	19-Apr	2016		6	34	34	128	138	10	476	4	5	12	M178_19-Apr_4	8.695652174	9.375	magic
M178	4	19	4	19-Apr	2016		6	34	34	128	138	10	476	4	6	15	M178_19-Apr_4	10.86956522	11.71875	magic
M178	4	19	4	19-Apr	2016		6	34	34	128	138	10	476	4	7	20	M178_19-Apr_4	14.49275362	15.625	magic
M178	4	19	4	19-Apr	2016		6	34	34	128	138	10	476	4	8	9	M178_19-Apr_4	6.52173913	7.03125	magic
M178	4	19	4	19-Apr	2016		6	34	34	128	138	10	476	4	9	11	M178_19-Apr_4	7.971014493	8.59375	magic
M178	4	19	4	19-Apr	2016		6	34	34	128	138	10	476	4	10	7	M178_19-Apr_4	5.072463768	5.46875	magic
M178	4	19	4	19-Apr	2016		6	34	34	128	138	10	476	4	11	1	M178_19-Apr_4	0.724637681	0.78125	magic
M178	4	19	4	19-Apr	2016		6	34	34	128	138	10	476	4	12	1	M178_19-Apr_4	0.724637681	0.78125	magic
M178	4	19	4	19-Apr	2016		6	34	34	128	138	10	476	4	13	1	M178_19-Apr_4	0.724637681	0.78125	magic
M178	4	19	4	19-Apr	2016		6	34	34	128	138	10	476	4	14	0	M178_19-Apr_4	0	0	magic
M178	4	19	4	19-Apr	2016		6	34	34	128	138	10	476	4	15	0	M178_19-Apr_4	0	0	magic
M178	4	19	4	19-Apr	2016		6	34	34	128	138	10	476	4	16	0	M178_19-Apr_4	0	0	magic
M178	4	19	4	19-Apr	2016		6	34	34	128	138	10	476	4	17	0	M178_19-Apr_4	0	0	magic
M178	4	19	4	19-Apr	2016		6	34	34	128	138	10	476	4	18	0	M178_19-Apr_4	0	0	magic
M178	4	19	4	19-Apr	2016		6	34	34	128	138	10	476	4	19	0	M178_19-Apr_4	0	0	magic
M178	4	19	4	19-Apr	2016		6	34	34	128	138	10	476	4	20	0	M178_19-Apr_4	0	0	magic
M178	4	19	4	19-Apr	2016		6	34	34	128	138	10	476	4	21	0	M178_19-Apr_4	0	0	magic
M178	4	19	4	19-Apr	2016		6	34	34	128	138	10	476	4	22	1	M178_19-Apr_4	0.724637681	0.78125	magic
M178	4	19	4	19-Apr	2016		6	34	34	128	138	10	476	4	23	2	M178_19-Apr_4	1.449275362	1.5625	magic
M178	4	19	4	19-Apr	2016		6	34	34	128	138	10	476	4	24	1	M178_19-Apr_4	0.724637681	0.78125	magic
M178	4	19	4	19-Apr	2016		6	34	34	128	138	10	476	4	25	0	M178_19-Apr_4	0	0	magic
M178	4	19	4	19-Apr	2016		6	34	34	128	138	10	476	4	26	0	M178_19-Apr_4	0	0	magic
M178	4	19	4	19-Apr	2016		6	34	34	128	138	10	476	4	27	0	M178_19-Apr_4	0	0	magic
M178	4	19	4	19-Apr	2016		6	34	34	128	138	10	476	4	28	0	M178_19-Apr_4	0	0	magic
M178	4	19	4	19-Apr	2016		6	34	34	128	138	10	476	4	29	0	M178_19-Apr_4	0	0	magic
M178	4	19	4	19-Apr	2016		6	34	34	128	138	10	476	4	30	0	M178_19-Apr_4	0	0	magic
M178	4	19	4	19-Apr	2016		6	34	34	128	138	10	476	4	31	0	M178_19-Apr_4	0	0	magic
M178	4	19	4	19-Apr	2016		6	34	34	128	138	10	476	4	32	0	M178_19-Apr_4	0	0	magic
M178	4	19	4	19-Apr	2016		6	34	34	128	138	10	476	4	33	1	M178_19-Apr_4	0.724637681	0.78125	magic
M178	4	19	4	19-Apr	2016		6	34	34	128	138	10	476	4	34	0	M178_19-Apr_4	0	0	magic
M178	4	19	4	19-Apr	2016		6	34	34	128	138	10	476	4	35	1	M178_19-Apr_4	0.724637681	0.78125	magic
M178	4	19	4	19-Apr	2016		6	34	34	128	138	10	476	4	36	1	M178_19-Apr_4	0.724637681	0.78125	magic
M178	4	19	4	19-Apr	2016		6	34	34	128	138	10	476	4	37	7	M178_19-Apr_4	5.072463768	5.46875	magic
M178	4	19	4	19-Apr	2016		6	34	34	128	138	10	476	4	38	4	M178_19-Apr_4	2.898550725	3.125	magic
M178	4	19	4	19-Apr	2016		6	34	34	128	138	10	476	4	39	3	M178_19-Apr_4	2.173913043	2.34375	magic
M178	4	19	4	19-Apr	2016		6	34	34	128	138	10	476	4	40	2	M178_19-Apr_4	1.449275362	1.5625	magic
M178	4	19	4	19-Apr	2016		6	34	34	128	138	10	476	4	41	0	M178_19-Apr_4	0	0	magic
M178	4	19	4	19-Apr	2016		6	34	34	128	138	10	476	4	42	0	M178_19-Apr_4	0	0	magic
M178	4	19	4	19-Apr	2016		6	34	34	128	138	10	476	4	43	1	M178_19-Apr_4	0.724637681	0.78125	magic
M178	4	19	4	19-Apr	2016		6	34	34	128	138	10	476	4	44	2	M178_19-Apr_4	1.449275362	1.5625	magic
M178	4	19	4	19-Apr	2016		6	34	34	128	138	10	476	4	45	1	M178_19-Apr_4	0.724637681	0.78125	magic
M178	4	19	4	19-Apr	2016		6	34	34	128	138	10	476	4	46	0	M178_19-Apr_4	0	0	magic
M178	4	19	4	19-Apr	2016		6	34	34	128	138	10	476	4	47	0	M178_19-Apr_4	0	0	magic
M178	4	19	4	19-Apr	2016		6	34	34	128	138	10	476	4	48	2	M178_19-Apr_4	1.449275362	1.5625	magic
M178	4	19	4	19-Apr	2016		6	34	34	128	138	10	476	4	49	1	M178_19-Apr_4	0.724637681	0.78125	magic
M178	4	19	4	19-Apr	2016		6	34	34	128	138	10	476	4	50	2	M178_19-Apr_4	1.449275362	1.5625	magic
M178	4	19	4	19-Apr	2016		6	34	34	128	138	10	476	4	51	1	M178_19-Apr_4	0.724637681	0.78125	magic
M178	5	14	4	13-Apr	2016		6	33	34	62	150	88	474	2	1	0	M178_13-Apr_5	0	0	magic
M178	5	14	4	13-Apr	2016		6	33	34	62	150	88	474	2	2	0	M178_13-Apr_5	0	0	magic
M178	5	14	4	13-Apr	2016		6	33	34	62	150	88	474	2	3	7	M178_13-Apr_5	4.666666667	11.29032258	magic
M178	5	14	4	13-Apr	2016		6	33	34	62	150	88	474	2	4	18	M178_13-Apr_5	12	29.03225806	magic
M178	5	14	4	13-Apr	2016		6	33	34	62	150	88	474	2	5	15	M178_13-Apr_5	10	24.19354839	magic
M178	5	14	4	13-Apr	2016		6	33	34	62	150	88	474	2	6	11	M178_13-Apr_5	7.333333333	17.74193548	magic
M178	5	14	4	13-Apr	2016		6	33	34	62	150	88	474	2	7	8	M178_13-Apr_5	5.333333333	12.90322581	magic
M178	5	14	4	13-Apr	2016		6	33	34	62	150	88	474	2	8	2	M178_13-Apr_5	1.333333333	3.225806452	magic
M178	5	14	4	13-Apr	2016		6	33	34	62	150	88	474	2	9	1	M178_13-Apr_5	0.666666667	1.612903226	magic
M178	5	14	4	13-Apr	2016		6	33	34	62	150	88	474	2	10	0	M178_13-Apr_5	0	0	magic
M178	5	14	4	13-Apr	2016		6	33	34	62	150	88	474	2	11	0	M178_13-Apr_5	0	0	magic
M178	5	14	4	13-Apr	2016		6	33	34	62	150	88	474	2	12	0	M178_13-Apr_5	0	0	magic
M178	5	14	4	13-Apr	2016		6	33	34	62	150	88	474	2	13	0	M178_13-Apr_5	0	0	magic
M178	5	14	4	13-Apr	2016		6	33	34	62	150	88	474	2	14	0	M178_13-Apr_5	0	0	magic
M178	5	14	4	13-Apr	2016		6	33	34	62	150	88	474	2	15	0	M178_13-Apr_5	0	0	magic
M178	5	14	4	13-Apr	2016		6	33	34	62	150	88	474	2	16	0	M178_13-Apr_5	0	0	magic
M178	5	14	4	13-Apr	2016		6	33	34	62	150	88	474	2	17	0	M178_13-Apr_5	0	0	magic
M178	5	14	4	13-Apr	2016		6	33	34	62	150	88	474	2	18	0	M178_13-Apr_5	0	0	magic
M178	5	14	4	13-Apr	2016		6	33	34	62	150	88	474	2	19	0	M178_13-Apr_5	0	0	magic
M178	5	14	4	13-Apr	2016		6	33	34	62	150	88	474	2	20	0	M178_13-Apr_5	0	0	magic
M178	5	14	4	13-Apr	2016		6	33	34	62	150	88	474	2	21	0	M178_13-Apr_5	0	0	magic
M178	5	14	4	13-Apr	2016		6	33	34	62	150	88	474	2	22	0	M178_13-Apr_5	0	0	magic
M178	5	14	4	13-Apr	2016		6	33	34	62	150	88	474	2	23	0	M178_13-Apr_5	0	0	magic
M178	5	14	4	13-Apr	2016		6	33	34	62	150	88	474	2	24	1	M178_13-Apr_5	0.666666667	1.612903226	magic
M178	6	19	4	19-Apr	2016		6	33	34	119	140	21	477	5	1	0	M178_19-Apr_6	0	0	magic
M178	6	19	4	19-Apr	2016		6	33	34	119	140	21	477	5	2	0	M178_19-Apr_6	0	0	magic
M178	6	19	4	19-Apr	2016		6	33	34	119	140	21	477	5	3	8	M178_19-Apr_6	5.714285714	6.722689076	magic
M178	6	19	4	19-Apr	2016		6	33	34	119	140	21	477	5	4	17	M178_19-Apr_6	12.14285714	14.28571429	magic
M178	6	19	4	19-Apr	2016		6	33	34	119	140	21	477	5	5	14	M178_19-Apr_6	10	11.76470588	magic
M178	6	19	4	19-Apr	2016		6	33	34	119	140	21	477	5	6	20	M178_19-Apr_6	14.28571429	16.80672269	magic
M178	6	19	4	19-Apr	2016		6	33	34	119	140	21	477	5	7	16	M178_19-Apr_6	11.42857143	13.44537815	magic
M178	6	19	4	19-Apr	2016		6	33	34	119	140	21	477	5	8	10	M178_19-Apr_6	7.142857143	8.403361345	magic
M178	6	19	4	19-Apr	2016		6	33	34	119	140	21	477	5	9	2	M178_19-Apr_6	1.428571429	1.680672269	magic
M178	6	19	4	19-Apr	2016		6	33	34	119	140	21	477	5	10	4	M178_19-Apr_6	2.857142857	3.361344538	magic
M178	6	19	4	19-Apr	2016		6	33	34	119	140	21	477	5	11	1	M178_19-Apr_6	0.714285714	0.840336134	magic
M178	6	19	4	19-Apr	2016		6	33	34	119	140	21	477	5	12	0	M178_19-Apr_6	0	0	magic
M178	6	19	4	19-Apr	2016		6	33	34	119	140	21	477	5	13	0	M178_19-Apr_6	0	0	magic
M178	6	19	4	19-Apr	2016		6	33	34	119	140	21	477	5	14	0	M178_19-Apr_6	0	0	magic
M178	6	19	4	19-Apr	2016		6	33	34	119	140	21	477	5	15	0	M178_19-Apr_6	0	0	magic
M178	6	19	4	19-Apr	2016		6	33	34	119	140	21	477	5	16	0	M178_19-Apr_6	0	0	magic
M178	6	19	4	19-Apr	2016		6	33	34	119	140	21	477	5	17	0	M178_19-Apr_6	0	0	magic
M178	6	19	4	19-Apr	2016		6	33	34	119	140	21	477	5	18	0	M178_19-Apr_6	0	0	magic
M178	6	19	4	19-Apr	2016		6	33	34	119	140	21	477	5	19	0	M178_19-Apr_6	0	0	magic
M178	6	19	4	19-Apr	2016		6	33	34	119	140	21	477	5	20	0	M178_19-Apr_6	0	0	magic
M178	6	19	4	19-Apr	2016		6	33	34	119	140	21	477	5	21	0	M178_19-Apr_6	0	0	magic
M178	6	19	4	19-Apr	2016		6	33	34	119	140	21	477	5	22	0	M178_19-Apr_6	0	0	magic
M178	6	19	4	19-Apr	2016		6	33	34	119	140	21	477	5	23	0	M178_19-Apr_6	0	0	magic
M178	6	19	4	19-Apr	2016		6	33	34	119	140	21	477	5	24	0	M178_19-Apr_6	0	0	magic
M178	6	19	4	19-Apr	2016		6	33	34	119	140	21	477	5	25	0	M178_19-Apr_6	0	0	magic
M178	6	19	4	19-Apr	2016		6	33	34	119	140	21	477	5	26	0	M178_19-Apr_6	0	0	magic
M178	6	19	4	19-Apr	2016		6	33	34	119	140	21	477	5	27	0	M178_19-Apr_6	0	0	magic
M178	6	19	4	19-Apr	2016		6	33	34	119	140	21	477	5	28	0	M178_19-Apr_6	0	0	magic
M178	6	19	4	19-Apr	2016		6	33	34	119	140	21	477	5	29	0	M178_19-Apr_6	0	0	magic
M178	6	19	4	19-Apr	2016		6	33	34	119	140	21	477	5	30	0	M178_19-Apr_6	0	0	magic
M178	6	19	4	19-Apr	2016		6	33	34	119	140	21	477	5	31	0	M178_19-Apr_6	0	0	magic
M178	6	19	4	19-Apr	2016		6	33	34	119	140	21	477	5	32	0	M178_19-Apr_6	0	0	magic
M178	6	19	4	19-Apr	2016		6	33	34	119	140	21	477	5	33	0	M178_19-Apr_6	0	0	magic
M178	6	19	4	19-Apr	2016		6	33	34	119	140	21	477	5	34	0	M178_19-Apr_6	0	0	magic
M178	6	19	4	19-Apr	2016		6	33	34	119	140	21	477	5	35	1	M178_19-Apr_6	0.714285714	0.840336134	magic
M178	6	19	4	19-Apr	2016		6	33	34	119	140	21	477	5	36	0	M178_19-Apr_6	0	0	magic
M178	6	19	4	19-Apr	2016		6	33	34	119	140	21	477	5	37	0	M178_19-Apr_6	0	0	magic
M178	6	19	4	19-Apr	2016		6	33	34	119	140	21	477	5	38	0	M178_19-Apr_6	0	0	magic
M178	6	19	4	19-Apr	2016		6	33	34	119	140	21	477	5	39	0	M178_19-Apr_6	0	0	magic
M178	6	19	4	19-Apr	2016		6	33	34	119	140	21	477	5	40	0	M178_19-Apr_6	0	0	magic
M178	6	19	4	19-Apr	2016		6	33	34	119	140	21	477	5	41	0	M178_19-Apr_6	0	0	magic
M178	6	19	4	19-Apr	2016		6	33	34	119	140	21	477	5	42	3	M178_19-Apr_6	2.142857143	2.521008403	magic
M178	6	19	4	19-Apr	2016		6	33	34	119	140	21	477	5	43	3	M178_19-Apr_6	2.142857143	2.521008403	magic
M178	6	19	4	19-Apr	2016		6	33	34	119	140	21	477	5	44	2	M178_19-Apr_6	1.428571429	1.680672269	magic
M178	6	19	4	19-Apr	2016		6	33	34	119	140	21	477	5	45	2	M178_19-Apr_6	1.428571429	1.680672269	magic
M178	6	19	4	19-Apr	2016		6	33	34	119	140	21	477	5	46	0	M178_19-Apr_6	0	0	magic
M178	6	19	4	19-Apr	2016		6	33	34	119	140	21	477	5	47	6	M178_19-Apr_6	4.285714286	5.042016807	magic
M178	6	19	4	19-Apr	2016		6	33	34	119	140	21	477	5	48	2	M178_19-Apr_6	1.428571429	1.680672269	magic
M178	6	19	4	19-Apr	2016		6	33	34	119	140	21	477	5	49	2	M178_19-Apr_6	1.428571429	1.680672269	magic
M178	6	19	4	19-Apr	2016		6	33	34	119	140	21	477	5	50	3	M178_19-Apr_6	2.142857143	2.521008403	magic
M178	6	19	4	19-Apr	2016		6	33	34	119	140	21	477	5	51	3	M178_19-Apr_6	2.142857143	2.521008403	magic
M182	1B	19	1	19-Jan	2016		1b	32	31	97	107	10	523	1	1	0	M182_19-Jan_1B	0	0	magic
M182	1B	19	1	19-Jan	2016		1b	32	31	97	107	10	523	1	2	4	M182_19-Jan_1B	3.738317757	4.12371134	magic
M182	1B	19	1	19-Jan	2016		1b	32	31	97	107	10	523	1	3	27	M182_19-Jan_1B	25.23364486	27.83505155	magic
M182	1B	19	1	19-Jan	2016		1b	32	31	97	107	10	523	1	4	24	M182_19-Jan_1B	22.42990654	24.74226804	magic
M182	1B	19	1	19-Jan	2016		1b	32	31	97	107	10	523	1	5	7	M182_19-Jan_1B	6.542056075	7.216494845	magic
M182	1B	19	1	19-Jan	2016		1b	32	31	97	107	10	523	1	6	5	M182_19-Jan_1B	4.672897196	5.154639175	magic
M182	1B	19	1	19-Jan	2016		1b	32	31	97	107	10	523	1	7	4	M182_19-Jan_1B	3.738317757	4.12371134	magic
M182	1B	19	1	19-Jan	2016		1b	32	31	97	107	10	523	1	8	4	M182_19-Jan_1B	3.738317757	4.12371134	magic
M182	1B	19	1	19-Jan	2016		1b	32	31	97	107	10	523	1	9	2	M182_19-Jan_1B	1.869158879	2.06185567	magic
M182	1B	19	1	19-Jan	2016		1b	32	31	97	107	10	523	1	10	1	M182_19-Jan_1B	0.934579439	1.030927835	magic
M182	1B	19	1	19-Jan	2016		1b	32	31	97	107	10	523	1	11	0	M182_19-Jan_1B	0	0	magic
M182	1B	19	1	19-Jan	2016		1b	32	31	97	107	10	523	1	12	0	M182_19-Jan_1B	0	0	magic
M182	1B	19	1	19-Jan	2016		1b	32	31	97	107	10	523	1	13	0	M182_19-Jan_1B	0	0	magic
M182	1B	19	1	19-Jan	2016		1b	32	31	97	107	10	523	1	14	0	M182_19-Jan_1B	0	0	magic
M182	1B	19	1	19-Jan	2016		1b	32	31	97	107	10	523	1	15	1	M182_19-Jan_1B	0.934579439	1.030927835	magic
M182	1B	19	1	19-Jan	2016		1b	32	31	97	107	10	523	1	16	0	M182_19-Jan_1B	0	0	magic
M182	1B	19	1	19-Jan	2016		1b	32	31	97	107	10	523	1	17	0	M182_19-Jan_1B	0	0	magic
M182	1B	19	1	19-Jan	2016		1b	32	31	97	107	10	523	1	18	0	M182_19-Jan_1B	0	0	magic
M182	1B	19	1	19-Jan	2016		1b	32	31	97	107	10	523	1	19	0	M182_19-Jan_1B	0	0	magic
M182	1B	19	1	19-Jan	2016		1b	32	31	97	107	10	523	1	20	0	M182_19-Jan_1B	0	0	magic
M182	1B	19	1	19-Jan	2016		1b	32	31	97	107	10	523	1	21	1	M182_19-Jan_1B	0.934579439	1.030927835	magic
M182	1B	19	1	19-Jan	2016		1b	32	31	97	107	10	523	1	22	0	M182_19-Jan_1B	0	0	magic
M182	1B	19	1	19-Jan	2016		1b	32	31	97	107	10	523	1	23	0	M182_19-Jan_1B	0	0	magic
M182	1B	19	1	19-Jan	2016		1b	32	31	97	107	10	523	1	24	0	M182_19-Jan_1B	0	0	magic
M182	1B	19	1	19-Jan	2016		1b	32	31	97	107	10	523	1	25	1	M182_19-Jan_1B	0.934579439	1.030927835	magic
M182	1B	19	1	19-Jan	2016		1b	32	31	97	107	10	523	1	26	3	M182_19-Jan_1B	2.803738318	3.092783505	magic
M182	1B	19	1	19-Jan	2016		1b	32	31	97	107	10	523	1	27	1	M182_19-Jan_1B	0.934579439	1.030927835	magic
M182	1B	19	1	19-Jan	2016		1b	32	31	97	107	10	523	1	28	1	M182_19-Jan_1B	0.934579439	1.030927835	magic
M182	1B	19	1	19-Jan	2016		1b	32	31	97	107	10	523	1	29	3	M182_19-Jan_1B	2.803738318	3.092783505	magic
M182	1B	19	1	19-Jan	2016		1b	32	31	97	107	10	523	1	30	0	M182_19-Jan_1B	0	0	magic
M182	1B	19	1	19-Jan	2016		1b	32	31	97	107	10	523	1	31	2	M182_19-Jan_1B	1.869158879	2.06185567	magic
M182	1B	19	1	19-Jan	2016		1b	32	31	97	107	10	523	1	32	1	M182_19-Jan_1B	0.934579439	1.030927835	magic
M182	1B	19	1	19-Jan	2016		1b	32	31	97	107	10	523	1	33	2	M182_19-Jan_1B	1.869158879	2.06185567	magic
M182	1B	19	1	19-Jan	2016		1b	32	31	97	107	10	523	1	34	0	M182_19-Jan_1B	0	0	magic
M182	1B	19	1	19-Jan	2016		1b	32	31	97	107	10	523	1	35	1	M182_19-Jan_1B	0.934579439	1.030927835	magic
M182	1B	19	1	19-Jan	2016		1b	32	31	97	107	10	523	1	36	1	M182_19-Jan_1B	0.934579439	1.030927835	magic
M182	1B	19	1	19-Jan	2016		1b	32	31	97	107	10	523	1	37	1	M182_19-Jan_1B	0.934579439	1.030927835	magic
M182	2A	7	9	7-Sep	2015		1	28	28	43	107	64	535	2	1	0	M182_07-Sep_2A	0	0	magic
M182	2A	7	9	7-Sep	2015		1	28	28	43	107	64	535	2	2	0	M182_07-Sep_2A	0	0	magic
M182	2A	7	9	7-Sep	2015		1	28	28	43	107	64	535	2	3	3	M182_07-Sep_2A	2.803738318	6.976744186	magic
M182	2A	7	9	7-Sep	2015		1	28	28	43	107	64	535	2	4	0	M182_07-Sep_2A	0	0	magic
M182	2A	7	9	7-Sep	2015		1	28	28	43	107	64	535	2	5	0	M182_07-Sep_2A	0	0	magic
M182	2A	7	9	7-Sep	2015		1	28	28	43	107	64	535	2	6	1	M182_07-Sep_2A	0.934579439	2.325581395	magic
M182	2A	7	9	7-Sep	2015		1	28	28	43	107	64	535	2	7	2	M182_07-Sep_2A	1.869158879	4.651162791	magic
M182	2A	7	9	7-Sep	2015		1	28	28	43	107	64	535	2	8	2	M182_07-Sep_2A	1.869158879	4.651162791	magic
M182	2A	7	9	7-Sep	2015		1	28	28	43	107	64	535	2	9	1	M182_07-Sep_2A	0.934579439	2.325581395	magic
M182	2A	7	9	7-Sep	2015		1	28	28	43	107	64	535	2	10	1	M182_07-Sep_2A	0.934579439	2.325581395	magic
M182	2A	7	9	7-Sep	2015		1	28	28	43	107	64	535	2	11	1	M182_07-Sep_2A	0.934579439	2.325581395	magic
M182	2A	7	9	7-Sep	2015		1	28	28	43	107	64	535	2	12	1	M182_07-Sep_2A	0.934579439	2.325581395	magic
M182	2A	7	9	7-Sep	2015		1	28	28	43	107	64	535	2	13	0	M182_07-Sep_2A	0	0	magic
M182	2A	7	9	7-Sep	2015		1	28	28	43	107	64	535	2	14	1	M182_07-Sep_2A	0.934579439	2.325581395	magic
M182	2A	7	9	7-Sep	2015		1	28	28	43	107	64	535	2	15	0	M182_07-Sep_2A	0	0	magic
M182	2A	7	9	7-Sep	2015		1	28	28	43	107	64	535	2	16	2	M182_07-Sep_2A	1.869158879	4.651162791	magic
M182	2A	7	9	7-Sep	2015		1	28	28	43	107	64	535	2	17	1	M182_07-Sep_2A	0.934579439	2.325581395	magic
M182	2A	7	9	7-Sep	2015		1	28	28	43	107	64	535	2	18	0	M182_07-Sep_2A	0	0	magic
M182	2A	7	9	7-Sep	2015		1	28	28	43	107	64	535	2	19	0	M182_07-Sep_2A	0	0	magic
M182	2A	7	9	7-Sep	2015		1	28	28	43	107	64	535	2	20	0	M182_07-Sep_2A	0	0	magic
M182	2A	7	9	7-Sep	2015		1	28	28	43	107	64	535	2	21	0	M182_07-Sep_2A	0	0	magic
M182	2A	7	9	7-Sep	2015		1	28	28	43	107	64	535	2	22	0	M182_07-Sep_2A	0	0	magic
M182	2A	7	9	7-Sep	2015		1	28	28	43	107	64	535	2	23	0	M182_07-Sep_2A	0	0	magic
M182	2A	7	9	7-Sep	2015		1	28	28	43	107	64	535	2	24	0	M182_07-Sep_2A	0	0	magic
M182	2A	7	9	7-Sep	2015		1	28	28	43	107	64	535	2	25	0	M182_07-Sep_2A	0	0	magic
M182	2A	7	9	7-Sep	2015		1	28	28	43	107	64	535	2	26	0	M182_07-Sep_2A	0	0	magic
M182	2A	7	9	7-Sep	2015		1	28	28	43	107	64	535	2	27	0	M182_07-Sep_2A	0	0	magic
M182	2A	7	9	7-Sep	2015		1	28	28	43	107	64	535	2	28	1	M182_07-Sep_2A	0.934579439	2.325581395	magic
M182	2A	7	9	7-Sep	2015		1	28	28	43	107	64	535	2	29	0	M182_07-Sep_2A	0	0	magic
M182	2A	7	9	7-Sep	2015		1	28	28	43	107	64	535	2	30	0	M182_07-Sep_2A	0	0	magic
M182	2A	7	9	7-Sep	2015		1	28	28	43	107	64	535	2	31	10	M182_07-Sep_2A	9.345794393	23.25581395	magic
M182	2A	7	9	7-Sep	2015		1	28	28	43	107	64	535	2	32	12	M182_07-Sep_2A	11.21495327	27.90697674	magic
M182	2A	7	9	7-Sep	2015		1	28	28	43	107	64	535	2	33	2	M182_07-Sep_2A	1.869158879	4.651162791	magic
M182	2A	7	9	7-Sep	2015		1	28	28	43	107	64	535	2	34	1	M182_07-Sep_2A	0.934579439	2.325581395	magic
M182	2A	7	9	7-Sep	2015		1	28	28	43	107	64	535	2	35	0	M182_07-Sep_2A	0	0	magic
M182	2A	7	9	7-Sep	2015		1	28	28	43	107	64	535	2	36	0	M182_07-Sep_2A	0	0	magic
M182	2A	7	9	7-Sep	2015		1	28	28	43	107	64	535	2	37	0	M182_07-Sep_2A	0	0	magic
M182	2A	7	9	7-Sep	2015		1	28	28	43	107	64	535	2	38	0	M182_07-Sep_2A	0	0	magic
M182	2A	7	9	7-Sep	2015		1	28	28	43	107	64	535	2	39	0	M182_07-Sep_2A	0	0	magic
M182	2A	7	9	7-Sep	2015		1	28	28	43	107	64	535	2	40	0	M182_07-Sep_2A	0	0	magic
M182	2A	7	9	7-Sep	2015		1	28	28	43	107	64	535	2	41	0	M182_07-Sep_2A	0	0	magic
M182	2A	7	9	7-Sep	2015		1	28	28	43	107	64	535	2	42	0	M182_07-Sep_2A	0	0	magic
M182	2A	7	9	7-Sep	2015		1	28	28	43	107	64	535	2	43	0	M182_07-Sep_2A	0	0	magic
M182	2A	7	9	7-Sep	2015		1	28	28	43	107	64	535	2	44	0	M182_07-Sep_2A	0	0	magic
M182	2A	7	9	7-Sep	2015		1	28	28	43	107	64	535	2	45	0	M182_07-Sep_2A	0	0	magic
M182	2A	7	9	7-Sep	2015		1	28	28	43	107	64	535	2	46	0	M182_07-Sep_2A	0	0	magic
M182	2A	7	9	7-Sep	2015		1	28	28	43	107	64	535	2	47	1	M182_07-Sep_2A	0.934579439	2.325581395	magic
M182	2A	7	9	7-Sep	2015		1	28	28	43	107	64	535	2	48	0	M182_07-Sep_2A	0	0	magic
M182	2A	7	9	7-Sep	2015		1	28	28	43	107	64	535	2	49	0	M182_07-Sep_2A	0	0	magic
M182	2A	7	9	7-Sep	2015		1	28	28	43	107	64	535	2	50	0	M182_07-Sep_2A	0	0	magic
M182	2A	7	9	7-Sep	2015		1	28	28	43	107	64	535	2	51	0	M182_07-Sep_2A	0	0	magic
M182	3	19	4	19-Apr	2016		6	33	33	154	171	17	530	2	1	0	M182_19-Apr_3	0	0	magic
M182	3	19	4	19-Apr	2016		6	33	33	154	171	17	530	2	2	4	M182_19-Apr_3	2.339181287	2.597402597	magic
M182	3	19	4	19-Apr	2016		6	33	33	154	171	17	530	2	3	36	M182_19-Apr_3	21.05263158	23.37662338	magic
M182	3	19	4	19-Apr	2016		6	33	33	154	171	17	530	2	4	17	M182_19-Apr_3	9.941520468	11.03896104	magic
M182	3	19	4	19-Apr	2016		6	33	33	154	171	17	530	2	5	15	M182_19-Apr_3	8.771929825	9.74025974	magic
M182	3	19	4	19-Apr	2016		6	33	33	154	171	17	530	2	6	4	M182_19-Apr_3	2.339181287	2.597402597	magic
M182	3	19	4	19-Apr	2016		6	33	33	154	171	17	530	2	7	14	M182_19-Apr_3	8.187134503	9.090909091	magic
M182	3	19	4	19-Apr	2016		6	33	33	154	171	17	530	2	8	10	M182_19-Apr_3	5.847953216	6.493506494	magic
M182	3	19	4	19-Apr	2016		6	33	33	154	171	17	530	2	9	3	M182_19-Apr_3	1.754385965	1.948051948	magic
M182	3	19	4	19-Apr	2016		6	33	33	154	171	17	530	2	10	1	M182_19-Apr_3	0.584795322	0.649350649	magic
M182	3	19	4	19-Apr	2016		6	33	33	154	171	17	530	2	11	1	M182_19-Apr_3	0.584795322	0.649350649	magic
M182	3	19	4	19-Apr	2016		6	33	33	154	171	17	530	2	12	0	M182_19-Apr_3	0	0	magic
M182	3	19	4	19-Apr	2016		6	33	33	154	171	17	530	2	13	0	M182_19-Apr_3	0	0	magic
M182	3	19	4	19-Apr	2016		6	33	33	154	171	17	530	2	14	0	M182_19-Apr_3	0	0	magic
M182	3	19	4	19-Apr	2016		6	33	33	154	171	17	530	2	15	1	M182_19-Apr_3	0.584795322	0.649350649	magic
M182	3	19	4	19-Apr	2016		6	33	33	154	171	17	530	2	16	2	M182_19-Apr_3	1.169590643	1.298701299	magic
M182	3	19	4	19-Apr	2016		6	33	33	154	171	17	530	2	17	0	M182_19-Apr_3	0	0	magic
M182	3	19	4	19-Apr	2016		6	33	33	154	171	17	530	2	18	1	M182_19-Apr_3	0.584795322	0.649350649	magic
M182	3	19	4	19-Apr	2016		6	33	33	154	171	17	530	2	19	0	M182_19-Apr_3	0	0	magic
M182	3	19	4	19-Apr	2016		6	33	33	154	171	17	530	2	20	3	M182_19-Apr_3	1.754385965	1.948051948	magic
M182	3	19	4	19-Apr	2016		6	33	33	154	171	17	530	2	21	8	M182_19-Apr_3	4.678362573	5.194805195	magic
M182	3	19	4	19-Apr	2016		6	33	33	154	171	17	530	2	22	6	M182_19-Apr_3	3.50877193	3.896103896	magic
M182	3	19	4	19-Apr	2016		6	33	33	154	171	17	530	2	23	6	M182_19-Apr_3	3.50877193	3.896103896	magic
M182	3	19	4	19-Apr	2016		6	33	33	154	171	17	530	2	24	1	M182_19-Apr_3	0.584795322	0.649350649	magic
M182	3	19	4	19-Apr	2016		6	33	33	154	171	17	530	2	25	4	M182_19-Apr_3	2.339181287	2.597402597	magic
M182	3	19	4	19-Apr	2016		6	33	33	154	171	17	530	2	26	5	M182_19-Apr_3	2.923976608	3.246753247	magic
M182	3	19	4	19-Apr	2016		6	33	33	154	171	17	530	2	27	2	M182_19-Apr_3	1.169590643	1.298701299	magic
M182	3	19	4	19-Apr	2016		6	33	33	154	171	17	530	2	28	0	M182_19-Apr_3	0	0	magic
M182	3	19	4	19-Apr	2016		6	33	33	154	171	17	530	2	29	0	M182_19-Apr_3	0	0	magic
M182	3	19	4	19-Apr	2016		6	33	33	154	171	17	530	2	30	0	M182_19-Apr_3	0	0	magic
M182	3	19	4	19-Apr	2016		6	33	33	154	171	17	530	2	31	0	M182_19-Apr_3	0	0	magic
M182	3	19	4	19-Apr	2016		6	33	33	154	171	17	530	2	32	0	M182_19-Apr_3	0	0	magic
M182	3	19	4	19-Apr	2016		6	33	33	154	171	17	530	2	33	0	M182_19-Apr_3	0	0	magic
M182	3	19	4	19-Apr	2016		6	33	33	154	171	17	530	2	34	0	M182_19-Apr_3	0	0	magic
M182	3	19	4	19-Apr	2016		6	33	33	154	171	17	530	2	35	0	M182_19-Apr_3	0	0	magic
M182	3	19	4	19-Apr	2016		6	33	33	154	171	17	530	2	36	0	M182_19-Apr_3	0	0	magic
M182	3	19	4	19-Apr	2016		6	33	33	154	171	17	530	2	37	2	M182_19-Apr_3	1.169590643	1.298701299	magic
M182	3	19	4	19-Apr	2016		6	33	33	154	171	17	530	2	38	1	M182_19-Apr_3	0.584795322	0.649350649	magic
M182	3	19	4	19-Apr	2016		6	33	33	154	171	17	530	2	39	1	M182_19-Apr_3	0.584795322	0.649350649	magic
M182	3	19	4	19-Apr	2016		6	33	33	154	171	17	530	2	40	0	M182_19-Apr_3	0	0	magic
M182	3	19	4	19-Apr	2016		6	33	33	154	171	17	530	2	41	0	M182_19-Apr_3	0	0	magic
M182	3	19	4	19-Apr	2016		6	33	33	154	171	17	530	2	42	0	M182_19-Apr_3	0	0	magic
M182	3	19	4	19-Apr	2016		6	33	33	154	171	17	530	2	43	1	M182_19-Apr_3	0.584795322	0.649350649	magic
M182	3	19	4	19-Apr	2016		6	33	33	154	171	17	530	2	44	1	M182_19-Apr_3	0.584795322	0.649350649	magic
M182	3	19	4	19-Apr	2016		6	33	33	154	171	17	530	2	45	3	M182_19-Apr_3	1.754385965	1.948051948	magic
M182	3	19	4	19-Apr	2016		6	33	33	154	171	17	530	2	46	0	M182_19-Apr_3	0	0	magic
M182	3	19	4	19-Apr	2016		6	33	33	154	171	17	530	2	47	0	M182_19-Apr_3	0	0	magic
M182	3	19	4	19-Apr	2016		6	33	33	154	171	17	530	2	48	0	M182_19-Apr_3	0	0	magic
M182	3	19	4	19-Apr	2016		6	33	33	154	171	17	530	2	49	1	M182_19-Apr_3	0.584795322	0.649350649	magic
M182	3A	7	9	7-Sep	2015		1	28	28	31	100	69	536	3	1	0	M182_07-Sep_3A	0	0	magic
M182	3A	7	9	7-Sep	2015		1	28	28	31	100	69	536	3	2	0	M182_07-Sep_3A	0	0	magic
M182	3A	7	9	7-Sep	2015		1	28	28	31	100	69	536	3	3	0	M182_07-Sep_3A	0	0	magic
M182	3A	7	9	7-Sep	2015		1	28	28	31	100	69	536	3	4	4	M182_07-Sep_3A	4	12.90322581	magic
M182	3A	7	9	7-Sep	2015		1	28	28	31	100	69	536	3	5	0	M182_07-Sep_3A	0	0	magic
M182	3A	7	9	7-Sep	2015		1	28	28	31	100	69	536	3	6	1	M182_07-Sep_3A	1	3.225806452	magic
M182	3A	7	9	7-Sep	2015		1	28	28	31	100	69	536	3	7	1	M182_07-Sep_3A	1	3.225806452	magic
M182	3A	7	9	7-Sep	2015		1	28	28	31	100	69	536	3	8	5	M182_07-Sep_3A	5	16.12903226	magic
M182	3A	7	9	7-Sep	2015		1	28	28	31	100	69	536	3	9	4	M182_07-Sep_3A	4	12.90322581	magic
M182	3A	7	9	7-Sep	2015		1	28	28	31	100	69	536	3	10	0	M182_07-Sep_3A	0	0	magic
M182	3A	7	9	7-Sep	2015		1	28	28	31	100	69	536	3	11	0	M182_07-Sep_3A	0	0	magic
M182	3A	7	9	7-Sep	2015		1	28	28	31	100	69	536	3	12	0	M182_07-Sep_3A	0	0	magic
M182	3A	7	9	7-Sep	2015		1	28	28	31	100	69	536	3	13	0	M182_07-Sep_3A	0	0	magic
M182	3A	7	9	7-Sep	2015		1	28	28	31	100	69	536	3	14	0	M182_07-Sep_3A	0	0	magic
M182	3A	7	9	7-Sep	2015		1	28	28	31	100	69	536	3	15	0	M182_07-Sep_3A	0	0	magic
M182	3A	7	9	7-Sep	2015		1	28	28	31	100	69	536	3	16	0	M182_07-Sep_3A	0	0	magic
M182	3A	7	9	7-Sep	2015		1	28	28	31	100	69	536	3	17	0	M182_07-Sep_3A	0	0	magic
M182	3A	7	9	7-Sep	2015		1	28	28	31	100	69	536	3	18	0	M182_07-Sep_3A	0	0	magic
M182	3A	7	9	7-Sep	2015		1	28	28	31	100	69	536	3	19	0	M182_07-Sep_3A	0	0	magic
M182	3A	7	9	7-Sep	2015		1	28	28	31	100	69	536	3	20	0	M182_07-Sep_3A	0	0	magic
M182	3A	7	9	7-Sep	2015		1	28	28	31	100	69	536	3	21	0	M182_07-Sep_3A	0	0	magic
M182	3A	7	9	7-Sep	2015		1	28	28	31	100	69	536	3	22	0	M182_07-Sep_3A	0	0	magic
M182	3A	7	9	7-Sep	2015		1	28	28	31	100	69	536	3	23	0	M182_07-Sep_3A	0	0	magic
M182	3A	7	9	7-Sep	2015		1	28	28	31	100	69	536	3	24	0	M182_07-Sep_3A	0	0	magic
M182	3A	7	9	7-Sep	2015		1	28	28	31	100	69	536	3	25	0	M182_07-Sep_3A	0	0	magic
M182	3A	7	9	7-Sep	2015		1	28	28	31	100	69	536	3	26	0	M182_07-Sep_3A	0	0	magic
M182	3A	7	9	7-Sep	2015		1	28	28	31	100	69	536	3	27	0	M182_07-Sep_3A	0	0	magic
M182	3A	7	9	7-Sep	2015		1	28	28	31	100	69	536	3	28	0	M182_07-Sep_3A	0	0	magic
M182	3A	7	9	7-Sep	2015		1	28	28	31	100	69	536	3	29	0	M182_07-Sep_3A	0	0	magic
M182	3A	7	9	7-Sep	2015		1	28	28	31	100	69	536	3	30	0	M182_07-Sep_3A	0	0	magic
M182	3A	7	9	7-Sep	2015		1	28	28	31	100	69	536	3	31	1	M182_07-Sep_3A	1	3.225806452	magic
M182	3A	7	9	7-Sep	2015		1	28	28	31	100	69	536	3	32	3	M182_07-Sep_3A	3	9.677419355	magic
M182	3A	7	9	7-Sep	2015		1	28	28	31	100	69	536	3	33	2	M182_07-Sep_3A	2	6.451612903	magic
M182	3A	7	9	7-Sep	2015		1	28	28	31	100	69	536	3	34	4	M182_07-Sep_3A	4	12.90322581	magic
M182	3A	7	9	7-Sep	2015		1	28	28	31	100	69	536	3	35	0	M182_07-Sep_3A	0	0	magic
M182	3A	7	9	7-Sep	2015		1	28	28	31	100	69	536	3	36	3	M182_07-Sep_3A	3	9.677419355	magic
M182	3A	7	9	7-Sep	2015		1	28	28	31	100	69	536	3	37	0	M182_07-Sep_3A	0	0	magic
M182	3A	7	9	7-Sep	2015		1	28	28	31	100	69	536	3	38	1	M182_07-Sep_3A	1	3.225806452	magic
M182	3A	7	9	7-Sep	2015		1	28	28	31	100	69	536	3	39	0	M182_07-Sep_3A	0	0	magic
M182	3A	7	9	7-Sep	2015		1	28	28	31	100	69	536	3	40	0	M182_07-Sep_3A	0	0	magic
M182	3A	7	9	7-Sep	2015		1	28	28	31	100	69	536	3	41	0	M182_07-Sep_3A	0	0	magic
M182	3A	7	9	7-Sep	2015		1	28	28	31	100	69	536	3	42	1	M182_07-Sep_3A	1	3.225806452	magic
M182	3A	7	9	7-Sep	2015		1	28	28	31	100	69	536	3	43	0	M182_07-Sep_3A	0	0	magic
M182	3A	7	9	7-Sep	2015		1	28	28	31	100	69	536	3	44	0	M182_07-Sep_3A	0	0	magic
M182	3A	7	9	7-Sep	2015		1	28	28	31	100	69	536	3	45	0	M182_07-Sep_3A	0	0	magic
M182	3A	7	9	7-Sep	2015		1	28	28	31	100	69	536	3	46	0	M182_07-Sep_3A	0	0	magic
M182	3A	7	9	7-Sep	2015		1	28	28	31	100	69	536	3	47	0	M182_07-Sep_3A	0	0	magic
M182	3A	7	9	7-Sep	2015		1	28	28	31	100	69	536	3	48	0	M182_07-Sep_3A	0	0	magic
M182	3A	7	9	7-Sep	2015		1	28	28	31	100	69	536	3	49	0	M182_07-Sep_3A	0	0	magic
M182	3A	7	9	7-Sep	2015		1	28	28	31	100	69	536	3	50	0	M182_07-Sep_3A	0	0	magic
M182	3A	7	9	7-Sep	2015		1	28	28	31	100	69	536	3	51	1	M182_07-Sep_3A	1	3.225806452	magic
M182	3A	19	1	19-Jan	2016		1b	32	31	93	106	13	524	2	1	0	M182_19-Jan_3A	0	0	magic
M182	3A	19	1	19-Jan	2016		1b	32	31	93	106	13	524	2	2	6	M182_19-Jan_3A	5.660377358	6.451612903	magic
M182	3A	19	1	19-Jan	2016		1b	32	31	93	106	13	524	2	3	41	M182_19-Jan_3A	38.67924528	44.08602151	magic
M182	3A	19	1	19-Jan	2016		1b	32	31	93	106	13	524	2	4	15	M182_19-Jan_3A	14.1509434	16.12903226	magic
M182	3A	19	1	19-Jan	2016		1b	32	31	93	106	13	524	2	5	9	M182_19-Jan_3A	8.490566038	9.677419355	magic
M182	3A	19	1	19-Jan	2016		1b	32	31	93	106	13	524	2	6	6	M182_19-Jan_3A	5.660377358	6.451612903	magic
M182	3A	19	1	19-Jan	2016		1b	32	31	93	106	13	524	2	7	0	M182_19-Jan_3A	0	0	magic
M182	3A	19	1	19-Jan	2016		1b	32	31	93	106	13	524	2	8	1	M182_19-Jan_3A	0.943396226	1.075268817	magic
M182	3A	19	1	19-Jan	2016		1b	32	31	93	106	13	524	2	9	0	M182_19-Jan_3A	0	0	magic
M182	3A	19	1	19-Jan	2016		1b	32	31	93	106	13	524	2	10	0	M182_19-Jan_3A	0	0	magic
M182	3A	19	1	19-Jan	2016		1b	32	31	93	106	13	524	2	11	0	M182_19-Jan_3A	0	0	magic
M182	3A	19	1	19-Jan	2016		1b	32	31	93	106	13	524	2	12	0	M182_19-Jan_3A	0	0	magic
M182	3A	19	1	19-Jan	2016		1b	32	31	93	106	13	524	2	13	0	M182_19-Jan_3A	0	0	magic
M182	3A	19	1	19-Jan	2016		1b	32	31	93	106	13	524	2	14	0	M182_19-Jan_3A	0	0	magic
M182	3A	19	1	19-Jan	2016		1b	32	31	93	106	13	524	2	15	0	M182_19-Jan_3A	0	0	magic
M182	3A	19	1	19-Jan	2016		1b	32	31	93	106	13	524	2	16	0	M182_19-Jan_3A	0	0	magic
M182	3A	19	1	19-Jan	2016		1b	32	31	93	106	13	524	2	17	0	M182_19-Jan_3A	0	0	magic
M182	3A	19	1	19-Jan	2016		1b	32	31	93	106	13	524	2	18	0	M182_19-Jan_3A	0	0	magic
M182	3A	19	1	19-Jan	2016		1b	32	31	93	106	13	524	2	19	0	M182_19-Jan_3A	0	0	magic
M182	3A	19	1	19-Jan	2016		1b	32	31	93	106	13	524	2	20	0	M182_19-Jan_3A	0	0	magic
M182	3A	19	1	19-Jan	2016		1b	32	31	93	106	13	524	2	21	0	M182_19-Jan_3A	0	0	magic
M182	3A	19	1	19-Jan	2016		1b	32	31	93	106	13	524	2	22	0	M182_19-Jan_3A	0	0	magic
M182	3A	19	1	19-Jan	2016		1b	32	31	93	106	13	524	2	23	0	M182_19-Jan_3A	0	0	magic
M182	3A	19	1	19-Jan	2016		1b	32	31	93	106	13	524	2	24	1	M182_19-Jan_3A	0.943396226	1.075268817	magic
M182	3A	19	1	19-Jan	2016		1b	32	31	93	106	13	524	2	25	0	M182_19-Jan_3A	0	0	magic
M182	3A	19	1	19-Jan	2016		1b	32	31	93	106	13	524	2	26	3	M182_19-Jan_3A	2.830188679	3.225806452	magic
M182	3A	19	1	19-Jan	2016		1b	32	31	93	106	13	524	2	27	2	M182_19-Jan_3A	1.886792453	2.150537634	magic
M182	3A	19	1	19-Jan	2016		1b	32	31	93	106	13	524	2	28	3	M182_19-Jan_3A	2.830188679	3.225806452	magic
M182	3A	19	1	19-Jan	2016		1b	32	31	93	106	13	524	2	29	0	M182_19-Jan_3A	0	0	magic
M182	3A	19	1	19-Jan	2016		1b	32	31	93	106	13	524	2	30	2	M182_19-Jan_3A	1.886792453	2.150537634	magic
M182	3A	19	1	19-Jan	2016		1b	32	31	93	106	13	524	2	31	1	M182_19-Jan_3A	0.943396226	1.075268817	magic
M182	3A	19	1	19-Jan	2016		1b	32	31	93	106	13	524	2	32	0	M182_19-Jan_3A	0	0	magic
M182	3A	19	1	19-Jan	2016		1b	32	31	93	106	13	524	2	33	0	M182_19-Jan_3A	0	0	magic
M182	3A	19	1	19-Jan	2016		1b	32	31	93	106	13	524	2	34	1	M182_19-Jan_3A	0.943396226	1.075268817	magic
M182	3A	19	1	19-Jan	2016		1b	32	31	93	106	13	524	2	35	0	M182_19-Jan_3A	0	0	magic
M182	3A	19	1	19-Jan	2016		1b	32	31	93	106	13	524	2	36	1	M182_19-Jan_3A	0.943396226	1.075268817	magic
M182	3A	19	1	19-Jan	2016		1b	32	31	93	106	13	524	2	37	1	M182_19-Jan_3A	0.943396226	1.075268817	magic
M182	3B	19	1	19-Jan	2016		1b	29	31	88	101	13	525	3	1	0	M182_19-Jan_3B	0	0	magic
M182	3B	19	1	19-Jan	2016		1b	29	31	88	101	13	525	3	2	3	M182_19-Jan_3B	2.97029703	3.409090909	magic
M182	3B	19	1	19-Jan	2016		1b	29	31	88	101	13	525	3	3	48	M182_19-Jan_3B	47.52475248	54.54545455	magic
M182	3B	19	1	19-Jan	2016		1b	29	31	88	101	13	525	3	4	16	M182_19-Jan_3B	15.84158416	18.18181818	magic
M182	3B	19	1	19-Jan	2016		1b	29	31	88	101	13	525	3	5	9	M182_19-Jan_3B	8.910891089	10.22727273	magic
M182	3B	19	1	19-Jan	2016		1b	29	31	88	101	13	525	3	6	2	M182_19-Jan_3B	1.98019802	2.272727273	magic
M182	3B	19	1	19-Jan	2016		1b	29	31	88	101	13	525	3	7	1	M182_19-Jan_3B	0.99009901	1.136363636	magic
M182	3B	19	1	19-Jan	2016		1b	29	31	88	101	13	525	3	8	1	M182_19-Jan_3B	0.99009901	1.136363636	magic
M182	3B	19	1	19-Jan	2016		1b	29	31	88	101	13	525	3	9	0	M182_19-Jan_3B	0	0	magic
M182	3B	19	1	19-Jan	2016		1b	29	31	88	101	13	525	3	10	0	M182_19-Jan_3B	0	0	magic
M182	3B	19	1	19-Jan	2016		1b	29	31	88	101	13	525	3	11	0	M182_19-Jan_3B	0	0	magic
M182	3B	19	1	19-Jan	2016		1b	29	31	88	101	13	525	3	12	0	M182_19-Jan_3B	0	0	magic
M182	3B	19	1	19-Jan	2016		1b	29	31	88	101	13	525	3	13	0	M182_19-Jan_3B	0	0	magic
M182	3B	19	1	19-Jan	2016		1b	29	31	88	101	13	525	3	14	0	M182_19-Jan_3B	0	0	magic
M182	3B	19	1	19-Jan	2016		1b	29	31	88	101	13	525	3	15	0	M182_19-Jan_3B	0	0	magic
M182	3B	19	1	19-Jan	2016		1b	29	31	88	101	13	525	3	16	0	M182_19-Jan_3B	0	0	magic
M182	3B	19	1	19-Jan	2016		1b	29	31	88	101	13	525	3	17	1	M182_19-Jan_3B	0.99009901	1.136363636	magic
M182	3B	19	1	19-Jan	2016		1b	29	31	88	101	13	525	3	18	0	M182_19-Jan_3B	0	0	magic
M182	3B	19	1	19-Jan	2016		1b	29	31	88	101	13	525	3	19	0	M182_19-Jan_3B	0	0	magic
M182	3B	19	1	19-Jan	2016		1b	29	31	88	101	13	525	3	20	0	M182_19-Jan_3B	0	0	magic
M182	3B	19	1	19-Jan	2016		1b	29	31	88	101	13	525	3	21	0	M182_19-Jan_3B	0	0	magic
M182	3B	19	1	19-Jan	2016		1b	29	31	88	101	13	525	3	22	0	M182_19-Jan_3B	0	0	magic
M182	3B	19	1	19-Jan	2016		1b	29	31	88	101	13	525	3	23	0	M182_19-Jan_3B	0	0	magic
M182	3B	19	1	19-Jan	2016		1b	29	31	88	101	13	525	3	24	0	M182_19-Jan_3B	0	0	magic
M182	3B	19	1	19-Jan	2016		1b	29	31	88	101	13	525	3	25	0	M182_19-Jan_3B	0	0	magic
M182	3B	19	1	19-Jan	2016		1b	29	31	88	101	13	525	3	26	2	M182_19-Jan_3B	1.98019802	2.272727273	magic
M182	3B	19	1	19-Jan	2016		1b	29	31	88	101	13	525	3	27	0	M182_19-Jan_3B	0	0	magic
M182	3B	19	1	19-Jan	2016		1b	29	31	88	101	13	525	3	28	0	M182_19-Jan_3B	0	0	magic
M182	3B	19	1	19-Jan	2016		1b	29	31	88	101	13	525	3	29	0	M182_19-Jan_3B	0	0	magic
M182	3B	19	1	19-Jan	2016		1b	29	31	88	101	13	525	3	30	0	M182_19-Jan_3B	0	0	magic
M182	3B	19	1	19-Jan	2016		1b	29	31	88	101	13	525	3	31	3	M182_19-Jan_3B	2.97029703	3.409090909	magic
M182	3B	19	1	19-Jan	2016		1b	29	31	88	101	13	525	3	32	0	M182_19-Jan_3B	0	0	magic
M182	3B	19	1	19-Jan	2016		1b	29	31	88	101	13	525	3	33	2	M182_19-Jan_3B	1.98019802	2.272727273	magic
M182	3B	19	1	19-Jan	2016		1b	29	31	88	101	13	525	3	34	0	M182_19-Jan_3B	0	0	magic
M182	3B	19	1	19-Jan	2016		1b	29	31	88	101	13	525	3	35	0	M182_19-Jan_3B	0	0	magic
M182	3B	19	1	19-Jan	2016		1b	29	31	88	101	13	525	3	36	0	M182_19-Jan_3B	0	0	magic
M182	3B	19	1	19-Jan	2016		1b	29	31	88	101	13	525	3	37	0	M182_19-Jan_3B	0	0	magic
M182	4	19	4	19-Apr	2016		6	33	33	126	136	10	529	1	1	0	M182_19-Apr_4	0	0	magic
M182	4	19	4	19-Apr	2016		6	33	33	126	136	10	529	1	2	0	M182_19-Apr_4	0	0	magic
M182	4	19	4	19-Apr	2016		6	33	33	126	136	10	529	1	3	23	M182_19-Apr_4	16.91176471	18.25396825	magic
M182	4	19	4	19-Apr	2016		6	33	33	126	136	10	529	1	4	26	M182_19-Apr_4	19.11764706	20.63492063	magic
M182	4	19	4	19-Apr	2016		6	33	33	126	136	10	529	1	5	7	M182_19-Apr_4	5.147058824	5.555555556	magic
M182	4	19	4	19-Apr	2016		6	33	33	126	136	10	529	1	6	2	M182_19-Apr_4	1.470588235	1.587301587	magic
M182	4	19	4	19-Apr	2016		6	33	33	126	136	10	529	1	7	3	M182_19-Apr_4	2.205882353	2.380952381	magic
M182	4	19	4	19-Apr	2016		6	33	33	126	136	10	529	1	8	1	M182_19-Apr_4	0.735294118	0.793650794	magic
M182	4	19	4	19-Apr	2016		6	33	33	126	136	10	529	1	9	0	M182_19-Apr_4	0	0	magic
M182	4	19	4	19-Apr	2016		6	33	33	126	136	10	529	1	10	4	M182_19-Apr_4	2.941176471	3.174603175	magic
M182	4	19	4	19-Apr	2016		6	33	33	126	136	10	529	1	11	1	M182_19-Apr_4	0.735294118	0.793650794	magic
M182	4	19	4	19-Apr	2016		6	33	33	126	136	10	529	1	12	0	M182_19-Apr_4	0	0	magic
M182	4	19	4	19-Apr	2016		6	33	33	126	136	10	529	1	13	0	M182_19-Apr_4	0	0	magic
M182	4	19	4	19-Apr	2016		6	33	33	126	136	10	529	1	14	1	M182_19-Apr_4	0.735294118	0.793650794	magic
M182	4	19	4	19-Apr	2016		6	33	33	126	136	10	529	1	15	3	M182_19-Apr_4	2.205882353	2.380952381	magic
M182	4	19	4	19-Apr	2016		6	33	33	126	136	10	529	1	16	1	M182_19-Apr_4	0.735294118	0.793650794	magic
M182	4	19	4	19-Apr	2016		6	33	33	126	136	10	529	1	17	1	M182_19-Apr_4	0.735294118	0.793650794	magic
M182	4	19	4	19-Apr	2016		6	33	33	126	136	10	529	1	18	0	M182_19-Apr_4	0	0	magic
M182	4	19	4	19-Apr	2016		6	33	33	126	136	10	529	1	19	2	M182_19-Apr_4	1.470588235	1.587301587	magic
M182	4	19	4	19-Apr	2016		6	33	33	126	136	10	529	1	20	0	M182_19-Apr_4	0	0	magic
M182	4	19	4	19-Apr	2016		6	33	33	126	136	10	529	1	21	2	M182_19-Apr_4	1.470588235	1.587301587	magic
M182	4	19	4	19-Apr	2016		6	33	33	126	136	10	529	1	22	7	M182_19-Apr_4	5.147058824	5.555555556	magic
M182	4	19	4	19-Apr	2016		6	33	33	126	136	10	529	1	23	4	M182_19-Apr_4	2.941176471	3.174603175	magic
M182	4	19	4	19-Apr	2016		6	33	33	126	136	10	529	1	24	7	M182_19-Apr_4	5.147058824	5.555555556	magic
M182	4	19	4	19-Apr	2016		6	33	33	126	136	10	529	1	25	4	M182_19-Apr_4	2.941176471	3.174603175	magic
M182	4	19	4	19-Apr	2016		6	33	33	126	136	10	529	1	26	0	M182_19-Apr_4	0	0	magic
M182	4	19	4	19-Apr	2016		6	33	33	126	136	10	529	1	27	0	M182_19-Apr_4	0	0	magic
M182	4	19	4	19-Apr	2016		6	33	33	126	136	10	529	1	28	0	M182_19-Apr_4	0	0	magic
M182	4	19	4	19-Apr	2016		6	33	33	126	136	10	529	1	29	0	M182_19-Apr_4	0	0	magic
M182	4	19	4	19-Apr	2016		6	33	33	126	136	10	529	1	30	0	M182_19-Apr_4	0	0	magic
M182	4	19	4	19-Apr	2016		6	33	33	126	136	10	529	1	31	1	M182_19-Apr_4	0.735294118	0.793650794	magic
M182	4	19	4	19-Apr	2016		6	33	33	126	136	10	529	1	32	0	M182_19-Apr_4	0	0	magic
M182	4	19	4	19-Apr	2016		6	33	33	126	136	10	529	1	33	0	M182_19-Apr_4	0	0	magic
M182	4	19	4	19-Apr	2016		6	33	33	126	136	10	529	1	34	0	M182_19-Apr_4	0	0	magic
M182	4	19	4	19-Apr	2016		6	33	33	126	136	10	529	1	35	3	M182_19-Apr_4	2.205882353	2.380952381	magic
M182	4	19	4	19-Apr	2016		6	33	33	126	136	10	529	1	36	2	M182_19-Apr_4	1.470588235	1.587301587	magic
M182	4	19	4	19-Apr	2016		6	33	33	126	136	10	529	1	37	2	M182_19-Apr_4	1.470588235	1.587301587	magic
M182	4	19	4	19-Apr	2016		6	33	33	126	136	10	529	1	38	0	M182_19-Apr_4	0	0	magic
M182	4	19	4	19-Apr	2016		6	33	33	126	136	10	529	1	39	0	M182_19-Apr_4	0	0	magic
M182	4	19	4	19-Apr	2016		6	33	33	126	136	10	529	1	40	1	M182_19-Apr_4	0.735294118	0.793650794	magic
M182	4	19	4	19-Apr	2016		6	33	33	126	136	10	529	1	41	1	M182_19-Apr_4	0.735294118	0.793650794	magic
M182	4	19	4	19-Apr	2016		6	33	33	126	136	10	529	1	42	0	M182_19-Apr_4	0	0	magic
M182	4	19	4	19-Apr	2016		6	33	33	126	136	10	529	1	43	1	M182_19-Apr_4	0.735294118	0.793650794	magic
M182	4	19	4	19-Apr	2016		6	33	33	126	136	10	529	1	44	0	M182_19-Apr_4	0	0	magic
M182	4	19	4	19-Apr	2016		6	33	33	126	136	10	529	1	45	8	M182_19-Apr_4	5.882352941	6.349206349	magic
M182	4	19	4	19-Apr	2016		6	33	33	126	136	10	529	1	46	4	M182_19-Apr_4	2.941176471	3.174603175	magic
M182	4	19	4	19-Apr	2016		6	33	33	126	136	10	529	1	47	2	M182_19-Apr_4	1.470588235	1.587301587	magic
M182	4	19	4	19-Apr	2016		6	33	33	126	136	10	529	1	48	2	M182_19-Apr_4	1.470588235	1.587301587	magic
M182	4	19	4	19-Apr	2016		6	33	33	126	136	10	529	1	49	0	M182_19-Apr_4	0	0	magic
M182	4A	7	9	7-Sep	2015		1	28	28	37	98	61	534	1	1	0	M182_07-Sep_4A	0	0	magic
M182	4A	7	9	7-Sep	2015		1	28	28	37	98	61	534	1	2	0	M182_07-Sep_4A	0	0	magic
M182	4A	7	9	7-Sep	2015		1	28	28	37	98	61	534	1	3	1	M182_07-Sep_4A	1.020408163	2.702702703	magic
M182	4A	7	9	7-Sep	2015		1	28	28	37	98	61	534	1	4	1	M182_07-Sep_4A	1.020408163	2.702702703	magic
M182	4A	7	9	7-Sep	2015		1	28	28	37	98	61	534	1	5	0	M182_07-Sep_4A	0	0	magic
M182	4A	7	9	7-Sep	2015		1	28	28	37	98	61	534	1	6	0	M182_07-Sep_4A	0	0	magic
M182	4A	7	9	7-Sep	2015		1	28	28	37	98	61	534	1	7	1	M182_07-Sep_4A	1.020408163	2.702702703	magic
M182	4A	7	9	7-Sep	2015		1	28	28	37	98	61	534	1	8	2	M182_07-Sep_4A	2.040816327	5.405405405	magic
M182	4A	7	9	7-Sep	2015		1	28	28	37	98	61	534	1	9	2	M182_07-Sep_4A	2.040816327	5.405405405	magic
M182	4A	7	9	7-Sep	2015		1	28	28	37	98	61	534	1	10	2	M182_07-Sep_4A	2.040816327	5.405405405	magic
M182	4A	7	9	7-Sep	2015		1	28	28	37	98	61	534	1	11	0	M182_07-Sep_4A	0	0	magic
M182	4A	7	9	7-Sep	2015		1	28	28	37	98	61	534	1	12	0	M182_07-Sep_4A	0	0	magic
M182	4A	7	9	7-Sep	2015		1	28	28	37	98	61	534	1	13	1	M182_07-Sep_4A	1.020408163	2.702702703	magic
M182	4A	7	9	7-Sep	2015		1	28	28	37	98	61	534	1	14	0	M182_07-Sep_4A	0	0	magic
M182	4A	7	9	7-Sep	2015		1	28	28	37	98	61	534	1	15	0	M182_07-Sep_4A	0	0	magic
M182	4A	7	9	7-Sep	2015		1	28	28	37	98	61	534	1	16	0	M182_07-Sep_4A	0	0	magic
M182	4A	7	9	7-Sep	2015		1	28	28	37	98	61	534	1	17	0	M182_07-Sep_4A	0	0	magic
M182	4A	7	9	7-Sep	2015		1	28	28	37	98	61	534	1	18	0	M182_07-Sep_4A	0	0	magic
M182	4A	7	9	7-Sep	2015		1	28	28	37	98	61	534	1	19	0	M182_07-Sep_4A	0	0	magic
M182	4A	7	9	7-Sep	2015		1	28	28	37	98	61	534	1	20	0	M182_07-Sep_4A	0	0	magic
M182	4A	7	9	7-Sep	2015		1	28	28	37	98	61	534	1	21	0	M182_07-Sep_4A	0	0	magic
M182	4A	7	9	7-Sep	2015		1	28	28	37	98	61	534	1	22	0	M182_07-Sep_4A	0	0	magic
M182	4A	7	9	7-Sep	2015		1	28	28	37	98	61	534	1	23	0	M182_07-Sep_4A	0	0	magic
M182	4A	7	9	7-Sep	2015		1	28	28	37	98	61	534	1	24	0	M182_07-Sep_4A	0	0	magic
M182	4A	7	9	7-Sep	2015		1	28	28	37	98	61	534	1	25	0	M182_07-Sep_4A	0	0	magic
M182	4A	7	9	7-Sep	2015		1	28	28	37	98	61	534	1	26	0	M182_07-Sep_4A	0	0	magic
M182	4A	7	9	7-Sep	2015		1	28	28	37	98	61	534	1	27	1	M182_07-Sep_4A	1.020408163	2.702702703	magic
M182	4A	7	9	7-Sep	2015		1	28	28	37	98	61	534	1	28	4	M182_07-Sep_4A	4.081632653	10.81081081	magic
M182	4A	7	9	7-Sep	2015		1	28	28	37	98	61	534	1	29	1	M182_07-Sep_4A	1.020408163	2.702702703	magic
M182	4A	7	9	7-Sep	2015		1	28	28	37	98	61	534	1	30	10	M182_07-Sep_4A	10.20408163	27.02702703	magic
M182	4A	7	9	7-Sep	2015		1	28	28	37	98	61	534	1	31	5	M182_07-Sep_4A	5.102040816	13.51351351	magic
M182	4A	7	9	7-Sep	2015		1	28	28	37	98	61	534	1	32	0	M182_07-Sep_4A	0	0	magic
M182	4A	7	9	7-Sep	2015		1	28	28	37	98	61	534	1	33	1	M182_07-Sep_4A	1.020408163	2.702702703	magic
M182	4A	7	9	7-Sep	2015		1	28	28	37	98	61	534	1	34	0	M182_07-Sep_4A	0	0	magic
M182	4A	7	9	7-Sep	2015		1	28	28	37	98	61	534	1	35	0	M182_07-Sep_4A	0	0	magic
M182	4A	7	9	7-Sep	2015		1	28	28	37	98	61	534	1	36	0	M182_07-Sep_4A	0	0	magic
M182	4A	7	9	7-Sep	2015		1	28	28	37	98	61	534	1	37	0	M182_07-Sep_4A	0	0	magic
M182	4A	7	9	7-Sep	2015		1	28	28	37	98	61	534	1	38	0	M182_07-Sep_4A	0	0	magic
M182	4A	7	9	7-Sep	2015		1	28	28	37	98	61	534	1	39	0	M182_07-Sep_4A	0	0	magic
M182	4A	7	9	7-Sep	2015		1	28	28	37	98	61	534	1	40	0	M182_07-Sep_4A	0	0	magic
M182	4A	7	9	7-Sep	2015		1	28	28	37	98	61	534	1	41	0	M182_07-Sep_4A	0	0	magic
M182	4A	7	9	7-Sep	2015		1	28	28	37	98	61	534	1	42	0	M182_07-Sep_4A	0	0	magic
M182	4A	7	9	7-Sep	2015		1	28	28	37	98	61	534	1	43	0	M182_07-Sep_4A	0	0	magic
M182	4A	7	9	7-Sep	2015		1	28	28	37	98	61	534	1	44	1	M182_07-Sep_4A	1.020408163	2.702702703	magic
M182	4A	7	9	7-Sep	2015		1	28	28	37	98	61	534	1	45	0	M182_07-Sep_4A	0	0	magic
M182	4A	7	9	7-Sep	2015		1	28	28	37	98	61	534	1	46	0	M182_07-Sep_4A	0	0	magic
M182	4A	7	9	7-Sep	2015		1	28	28	37	98	61	534	1	47	0	M182_07-Sep_4A	0	0	magic
M182	4A	7	9	7-Sep	2015		1	28	28	37	98	61	534	1	48	1	M182_07-Sep_4A	1.020408163	2.702702703	magic
M182	4A	7	9	7-Sep	2015		1	28	28	37	98	61	534	1	49	1	M182_07-Sep_4A	1.020408163	2.702702703	magic
M182	4A	7	9	7-Sep	2015		1	28	28	37	98	61	534	1	50	0	M182_07-Sep_4A	0	0	magic
M182	4A	7	9	7-Sep	2015		1	28	28	37	98	61	534	1	51	2	M182_07-Sep_4A	2.040816327	5.405405405	magic
