# Supplementary material for: An ABA-GA bistable switch can account for natural variation in the variability of Arabidopsis seed germination time
Source: eLife. 2021 Jun 1;10:e59485. doi: 10.7554/eLife.59485 (PMC8169117; doi:10.7554/eLife.59485)
Supplement: Figure 2—figure supplement 1—source data 3. [file elife-59485-fig2-figsupp1-data3.tds]

Magic_line	Plant	Silique	Top_or_bottom	Sowing.day	Sowing.month	Sowing_date	Year	Scoring.date	DAR	Total.germinated	Total	NonGer.at.end.of.scoring.period	id	day	number	name	perc	perc_total_ger	germ_frac	cumgerm_frac
4	1	11	NA	14	6	14-Jun	2017	2/8/2017	33	2	59	57	1	1	0	4_1_11_14-Jun	0	0	0	0
4	1	13	NA	14	6	14-Jun	2017	2/8/2017	33	10	53	43	2	1	0	4_1_13_14-Jun	0	0	0	0
4	2	11	NA	14	6	14-Jun	2017	2/8/2017	33	21	55	34	3	1	0	4_2_11_14-Jun	0	0	0	0
4	2	13	NA	14	6	14-Jun	2017	2/8/2017	33	24	43	19	4	1	0	4_2_13_14-Jun	0	0	0	0
4	3	11	NA	14	6	14-Jun	2017	2/8/2017	33	48	48	0	5	1	0	4_3_11_14-Jun	0	0	0	0
4	3	13	NA	14	6	14-Jun	2017	2/8/2017	33	33	56	23	6	1	0	4_3_13_14-Jun	0	0	0	0
4	4	11	NA	14	6	14-Jun	2017	2/8/2017	33	27	47	20	7	1	0	4_4_11_14-Jun	0	0	0	0
4	2	11	NA	22	9	22-Sep	2017	13/12/2017	44	10	62	52	50	1	0	4_2_11_22-Sep	0	0	0	0
4	2	13	NA	22	9	22-Sep	2017	13/12/2017	44	4	37	33	51	1	0	4_2_13_22-Sep	0	0	0	0
4	3	11	NA	22	9	22-Sep	2017	13/12/2017	44	10	49	39	52	1	0	4_3_11_22-Sep	0	0	0	0
4	3	13	NA	22	9	22-Sep	2017	13/12/2017	44	18	47	29	53	1	0	4_3_13_22-Sep	0	0	0	0
4	4	11	NA	22	9	22-Sep	2017	13/12/2017	44	2	45	43	54	1	0	4_4_11_22-Sep	0	0	0	0
4	4	13	NA	22	9	22-Sep	2017	13/12/2017	44	15	48	33	55	1	0	4_4_13_22-Sep	0	0	0	0
4	5	11	NA	22	9	22-Sep	2017	13/12/2017	44	8	60	52	56	1	0	4_5_11_22-Sep	0	0	0	0
4	5	13	NA	22	9	22-Sep	2017	13/12/2017	44	2	70	68	57	1	0	4_5_13_22-Sep	0	0	0	0
4	1	11	NA	14	6	14-Jun	2017	2/8/2017	33	2	59	57	1	2	0	4_1_11_14-Jun	0	0	0	0
4	1	13	NA	14	6	14-Jun	2017	2/8/2017	33	10	53	43	2	2	1	4_1_13_14-Jun	1.886792453	10	0.1	0.1
4	2	11	NA	14	6	14-Jun	2017	2/8/2017	33	21	55	34	3	2	0	4_2_11_14-Jun	0	0	0	0
4	2	13	NA	14	6	14-Jun	2017	2/8/2017	33	24	43	19	4	2	1	4_2_13_14-Jun	2.325581395	4.166666667	0.041666667	0.041666667
4	3	11	NA	14	6	14-Jun	2017	2/8/2017	33	48	48	0	5	2	1	4_3_11_14-Jun	2.083333333	2.083333333	0.020833333	0.020833333
4	3	13	NA	14	6	14-Jun	2017	2/8/2017	33	33	56	23	6	2	1	4_3_13_14-Jun	1.785714286	3.03030303	0.03030303	0.03030303
4	4	11	NA	14	6	14-Jun	2017	2/8/2017	33	27	47	20	7	2	0	4_4_11_14-Jun	0	0	0	0
4	2	11	NA	22	9	22-Sep	2017	13/12/2017	44	10	62	52	50	2	0	4_2_11_22-Sep	0	0	0	0
4	2	13	NA	22	9	22-Sep	2017	13/12/2017	44	4	37	33	51	2	0	4_2_13_22-Sep	0	0	0	0
4	3	11	NA	22	9	22-Sep	2017	13/12/2017	44	10	49	39	52	2	0	4_3_11_22-Sep	0	0	0	0
4	3	13	NA	22	9	22-Sep	2017	13/12/2017	44	18	47	29	53	2	0	4_3_13_22-Sep	0	0	0	0
4	4	11	NA	22	9	22-Sep	2017	13/12/2017	44	2	45	43	54	2	0	4_4_11_22-Sep	0	0	0	0
4	4	13	NA	22	9	22-Sep	2017	13/12/2017	44	15	48	33	55	2	0	4_4_13_22-Sep	0	0	0	0
4	5	11	NA	22	9	22-Sep	2017	13/12/2017	44	8	60	52	56	2	0	4_5_11_22-Sep	0	0	0	0
4	5	13	NA	22	9	22-Sep	2017	13/12/2017	44	2	70	68	57	2	0	4_5_13_22-Sep	0	0	0	0
4	1	11	NA	14	6	14-Jun	2017	2/8/2017	33	2	59	57	1	3	0	4_1_11_14-Jun	0	0	0	0
4	1	13	NA	14	6	14-Jun	2017	2/8/2017	33	10	53	43	2	3	1	4_1_13_14-Jun	1.886792453	10	0.1	0.2
4	2	11	NA	14	6	14-Jun	2017	2/8/2017	33	21	55	34	3	3	0	4_2_11_14-Jun	0	0	0	0
4	2	13	NA	14	6	14-Jun	2017	2/8/2017	33	24	43	19	4	3	0	4_2_13_14-Jun	0	0	0	0.041666667
4	3	11	NA	14	6	14-Jun	2017	2/8/2017	33	48	48	0	5	3	6	4_3_11_14-Jun	12.5	12.5	0.125	0.145833333
4	3	13	NA	14	6	14-Jun	2017	2/8/2017	33	33	56	23	6	3	0	4_3_13_14-Jun	0	0	0	0.03030303
4	4	11	NA	14	6	14-Jun	2017	2/8/2017	33	27	47	20	7	3	0	4_4_11_14-Jun	0	0	0	0
4	2	11	NA	22	9	22-Sep	2017	13/12/2017	44	10	62	52	50	3	0	4_2_11_22-Sep	0	0	0	0
4	2	13	NA	22	9	22-Sep	2017	13/12/2017	44	4	37	33	51	3	0	4_2_13_22-Sep	0	0	0	0
4	3	11	NA	22	9	22-Sep	2017	13/12/2017	44	10	49	39	52	3	0	4_3_11_22-Sep	0	0	0	0
4	3	13	NA	22	9	22-Sep	2017	13/12/2017	44	18	47	29	53	3	0	4_3_13_22-Sep	0	0	0	0
4	4	11	NA	22	9	22-Sep	2017	13/12/2017	44	2	45	43	54	3	0	4_4_11_22-Sep	0	0	0	0
4	4	13	NA	22	9	22-Sep	2017	13/12/2017	44	15	48	33	55	3	0	4_4_13_22-Sep	0	0	0	0
4	5	11	NA	22	9	22-Sep	2017	13/12/2017	44	8	60	52	56	3	0	4_5_11_22-Sep	0	0	0	0
4	5	13	NA	22	9	22-Sep	2017	13/12/2017	44	2	70	68	57	3	0	4_5_13_22-Sep	0	0	0	0
4	1	11	NA	14	6	14-Jun	2017	2/8/2017	33	2	59	57	1	4	0	4_1_11_14-Jun	0	0	0	0
4	1	13	NA	14	6	14-Jun	2017	2/8/2017	33	10	53	43	2	4	1	4_1_13_14-Jun	1.886792453	10	0.1	0.3
4	2	11	NA	14	6	14-Jun	2017	2/8/2017	33	21	55	34	3	4	1	4_2_11_14-Jun	1.818181818	4.761904762	0.047619048	0.047619048
4	2	13	NA	14	6	14-Jun	2017	2/8/2017	33	24	43	19	4	4	0	4_2_13_14-Jun	0	0	0	0.041666667
4	3	11	NA	14	6	14-Jun	2017	2/8/2017	33	48	48	0	5	4	3	4_3_11_14-Jun	6.25	6.25	0.0625	0.208333333
4	3	13	NA	14	6	14-Jun	2017	2/8/2017	33	33	56	23	6	4	0	4_3_13_14-Jun	0	0	0	0.03030303
4	4	11	NA	14	6	14-Jun	2017	2/8/2017	33	27	47	20	7	4	1	4_4_11_14-Jun	2.127659574	3.703703704	0.037037037	0.037037037
4	2	11	NA	22	9	22-Sep	2017	13/12/2017	44	10	62	52	50	4	0	4_2_11_22-Sep	0	0	0	0
4	2	13	NA	22	9	22-Sep	2017	13/12/2017	44	4	37	33	51	4	0	4_2_13_22-Sep	0	0	0	0
4	3	11	NA	22	9	22-Sep	2017	13/12/2017	44	10	49	39	52	4	0	4_3_11_22-Sep	0	0	0	0
4	3	13	NA	22	9	22-Sep	2017	13/12/2017	44	18	47	29	53	4	0	4_3_13_22-Sep	0	0	0	0
4	4	11	NA	22	9	22-Sep	2017	13/12/2017	44	2	45	43	54	4	0	4_4_11_22-Sep	0	0	0	0
4	4	13	NA	22	9	22-Sep	2017	13/12/2017	44	15	48	33	55	4	0	4_4_13_22-Sep	0	0	0	0
4	5	11	NA	22	9	22-Sep	2017	13/12/2017	44	8	60	52	56	4	0	4_5_11_22-Sep	0	0	0	0
4	5	13	NA	22	9	22-Sep	2017	13/12/2017	44	2	70	68	57	4	0	4_5_13_22-Sep	0	0	0	0
4	1	11	NA	14	6	14-Jun	2017	2/8/2017	33	2	59	57	1	5	1	4_1_11_14-Jun	1.694915254	50	0.5	0.5
4	1	13	NA	14	6	14-Jun	2017	2/8/2017	33	10	53	43	2	5	1	4_1_13_14-Jun	1.886792453	10	0.1	0.4
4	2	11	NA	14	6	14-Jun	2017	2/8/2017	33	21	55	34	3	5	1	4_2_11_14-Jun	1.818181818	4.761904762	0.047619048	0.095238095
4	2	13	NA	14	6	14-Jun	2017	2/8/2017	33	24	43	19	4	5	1	4_2_13_14-Jun	2.325581395	4.166666667	0.041666667	0.083333333
4	3	11	NA	14	6	14-Jun	2017	2/8/2017	33	48	48	0	5	5	6	4_3_11_14-Jun	12.5	12.5	0.125	0.333333333
4	3	13	NA	14	6	14-Jun	2017	2/8/2017	33	33	56	23	6	5	1	4_3_13_14-Jun	1.785714286	3.03030303	0.03030303	0.060606061
4	4	11	NA	14	6	14-Jun	2017	2/8/2017	33	27	47	20	7	5	3	4_4_11_14-Jun	6.382978723	11.11111111	0.111111111	0.148148148
4	2	11	NA	22	9	22-Sep	2017	13/12/2017	44	10	62	52	50	5	0	4_2_11_22-Sep	0	0	0	0
4	2	13	NA	22	9	22-Sep	2017	13/12/2017	44	4	37	33	51	5	0	4_2_13_22-Sep	0	0	0	0
4	3	11	NA	22	9	22-Sep	2017	13/12/2017	44	10	49	39	52	5	1	4_3_11_22-Sep	2.040816327	10	0.1	0.1
4	3	13	NA	22	9	22-Sep	2017	13/12/2017	44	18	47	29	53	5	0	4_3_13_22-Sep	0	0	0	0
4	4	11	NA	22	9	22-Sep	2017	13/12/2017	44	2	45	43	54	5	0	4_4_11_22-Sep	0	0	0	0
4	4	13	NA	22	9	22-Sep	2017	13/12/2017	44	15	48	33	55	5	0	4_4_13_22-Sep	0	0	0	0
4	5	11	NA	22	9	22-Sep	2017	13/12/2017	44	8	60	52	56	5	0	4_5_11_22-Sep	0	0	0	0
4	5	13	NA	22	9	22-Sep	2017	13/12/2017	44	2	70	68	57	5	0	4_5_13_22-Sep	0	0	0	0
4	1	11	NA	14	6	14-Jun	2017	2/8/2017	33	2	59	57	1	6	0	4_1_11_14-Jun	0	0	0	0.5
4	1	13	NA	14	6	14-Jun	2017	2/8/2017	33	10	53	43	2	6	1	4_1_13_14-Jun	1.886792453	10	0.1	0.5
4	2	11	NA	14	6	14-Jun	2017	2/8/2017	33	21	55	34	3	6	0	4_2_11_14-Jun	0	0	0	0.095238095
4	2	13	NA	14	6	14-Jun	2017	2/8/2017	33	24	43	19	4	6	1	4_2_13_14-Jun	2.325581395	4.166666667	0.041666667	0.125
4	3	11	NA	14	6	14-Jun	2017	2/8/2017	33	48	48	0	5	6	15	4_3_11_14-Jun	31.25	31.25	0.3125	0.645833333
4	3	13	NA	14	6	14-Jun	2017	2/8/2017	33	33	56	23	6	6	0	4_3_13_14-Jun	0	0	0	0.060606061
4	4	11	NA	14	6	14-Jun	2017	2/8/2017	33	27	47	20	7	6	3	4_4_11_14-Jun	6.382978723	11.11111111	0.111111111	0.259259259
4	2	11	NA	22	9	22-Sep	2017	13/12/2017	44	10	62	52	50	6	0	4_2_11_22-Sep	0	0	0	0
4	2	13	NA	22	9	22-Sep	2017	13/12/2017	44	4	37	33	51	6	0	4_2_13_22-Sep	0	0	0	0
4	3	11	NA	22	9	22-Sep	2017	13/12/2017	44	10	49	39	52	6	0	4_3_11_22-Sep	0	0	0	0.1
4	3	13	NA	22	9	22-Sep	2017	13/12/2017	44	18	47	29	53	6	0	4_3_13_22-Sep	0	0	0	0
4	4	11	NA	22	9	22-Sep	2017	13/12/2017	44	2	45	43	54	6	0	4_4_11_22-Sep	0	0	0	0
4	4	13	NA	22	9	22-Sep	2017	13/12/2017	44	15	48	33	55	6	0	4_4_13_22-Sep	0	0	0	0
4	5	11	NA	22	9	22-Sep	2017	13/12/2017	44	8	60	52	56	6	0	4_5_11_22-Sep	0	0	0	0
4	5	13	NA	22	9	22-Sep	2017	13/12/2017	44	2	70	68	57	6	0	4_5_13_22-Sep	0	0	0	0
4	1	11	NA	14	6	14-Jun	2017	2/8/2017	33	2	59	57	1	7	0	4_1_11_14-Jun	0	0	0	0.5
4	1	13	NA	14	6	14-Jun	2017	2/8/2017	33	10	53	43	2	7	0	4_1_13_14-Jun	0	0	0	0.5
4	2	11	NA	14	6	14-Jun	2017	2/8/2017	33	21	55	34	3	7	3	4_2_11_14-Jun	5.454545455	14.28571429	0.142857143	0.238095238
4	2	13	NA	14	6	14-Jun	2017	2/8/2017	33	24	43	19	4	7	8	4_2_13_14-Jun	18.60465116	33.33333333	0.333333333	0.458333333
4	3	11	NA	14	6	14-Jun	2017	2/8/2017	33	48	48	0	5	7	11	4_3_11_14-Jun	22.91666667	22.91666667	0.229166667	0.875
4	3	13	NA	14	6	14-Jun	2017	2/8/2017	33	33	56	23	6	7	1	4_3_13_14-Jun	1.785714286	3.03030303	0.03030303	0.090909091
4	4	11	NA	14	6	14-Jun	2017	2/8/2017	33	27	47	20	7	7	4	4_4_11_14-Jun	8.510638298	14.81481481	0.148148148	0.407407407
4	2	11	NA	22	9	22-Sep	2017	13/12/2017	44	10	62	52	50	7	1	4_2_11_22-Sep	1.612903226	10	0.1	0.1
4	2	13	NA	22	9	22-Sep	2017	13/12/2017	44	4	37	33	51	7	0	4_2_13_22-Sep	0	0	0	0
4	3	11	NA	22	9	22-Sep	2017	13/12/2017	44	10	49	39	52	7	0	4_3_11_22-Sep	0	0	0	0.1
4	3	13	NA	22	9	22-Sep	2017	13/12/2017	44	18	47	29	53	7	0	4_3_13_22-Sep	0	0	0	0
4	4	11	NA	22	9	22-Sep	2017	13/12/2017	44	2	45	43	54	7	0	4_4_11_22-Sep	0	0	0	0
4	4	13	NA	22	9	22-Sep	2017	13/12/2017	44	15	48	33	55	7	0	4_4_13_22-Sep	0	0	0	0
4	5	11	NA	22	9	22-Sep	2017	13/12/2017	44	8	60	52	56	7	1	4_5_11_22-Sep	1.666666667	12.5	0.125	0.125
4	5	13	NA	22	9	22-Sep	2017	13/12/2017	44	2	70	68	57	7	1	4_5_13_22-Sep	1.428571429	50	0.5	0.5
4	1	11	NA	14	6	14-Jun	2017	2/8/2017	33	2	59	57	1	8	0	4_1_11_14-Jun	0	0	0	0.5
4	1	13	NA	14	6	14-Jun	2017	2/8/2017	33	10	53	43	2	8	0	4_1_13_14-Jun	0	0	0	0.5
4	2	11	NA	14	6	14-Jun	2017	2/8/2017	33	21	55	34	3	8	3	4_2_11_14-Jun	5.454545455	14.28571429	0.142857143	0.380952381
4	2	13	NA	14	6	14-Jun	2017	2/8/2017	33	24	43	19	4	8	4	4_2_13_14-Jun	9.302325581	16.66666667	0.166666667	0.625
4	3	11	NA	14	6	14-Jun	2017	2/8/2017	33	48	48	0	5	8	4	4_3_11_14-Jun	8.333333333	8.333333333	0.083333333	0.958333333
4	3	13	NA	14	6	14-Jun	2017	2/8/2017	33	33	56	23	6	8	5	4_3_13_14-Jun	8.928571429	15.15151515	0.151515152	0.242424242
4	4	11	NA	14	6	14-Jun	2017	2/8/2017	33	27	47	20	7	8	6	4_4_11_14-Jun	12.76595745	22.22222222	0.222222222	0.62962963
4	2	11	NA	22	9	22-Sep	2017	13/12/2017	44	10	62	52	50	8	0	4_2_11_22-Sep	0	0	0	0.1
4	2	13	NA	22	9	22-Sep	2017	13/12/2017	44	4	37	33	51	8	0	4_2_13_22-Sep	0	0	0	0
4	3	11	NA	22	9	22-Sep	2017	13/12/2017	44	10	49	39	52	8	0	4_3_11_22-Sep	0	0	0	0.1
4	3	13	NA	22	9	22-Sep	2017	13/12/2017	44	18	47	29	53	8	0	4_3_13_22-Sep	0	0	0	0
4	4	11	NA	22	9	22-Sep	2017	13/12/2017	44	2	45	43	54	8	0	4_4_11_22-Sep	0	0	0	0
4	4	13	NA	22	9	22-Sep	2017	13/12/2017	44	15	48	33	55	8	0	4_4_13_22-Sep	0	0	0	0
4	5	11	NA	22	9	22-Sep	2017	13/12/2017	44	8	60	52	56	8	0	4_5_11_22-Sep	0	0	0	0.125
4	5	13	NA	22	9	22-Sep	2017	13/12/2017	44	2	70	68	57	8	0	4_5_13_22-Sep	0	0	0	0.5
4	1	11	NA	14	6	14-Jun	2017	2/8/2017	33	2	59	57	1	9	0	4_1_11_14-Jun	0	0	0	0.5
4	1	13	NA	14	6	14-Jun	2017	2/8/2017	33	10	53	43	2	9	0	4_1_13_14-Jun	0	0	0	0.5
4	2	11	NA	14	6	14-Jun	2017	2/8/2017	33	21	55	34	3	9	3	4_2_11_14-Jun	5.454545455	14.28571429	0.142857143	0.523809524
4	2	13	NA	14	6	14-Jun	2017	2/8/2017	33	24	43	19	4	9	2	4_2_13_14-Jun	4.651162791	8.333333333	0.083333333	0.708333333
4	3	11	NA	14	6	14-Jun	2017	2/8/2017	33	48	48	0	5	9	0	4_3_11_14-Jun	0	0	0	0.958333333
4	3	13	NA	14	6	14-Jun	2017	2/8/2017	33	33	56	23	6	9	8	4_3_13_14-Jun	14.28571429	24.24242424	0.242424242	0.484848485
4	4	11	NA	14	6	14-Jun	2017	2/8/2017	33	27	47	20	7	9	5	4_4_11_14-Jun	10.63829787	18.51851852	0.185185185	0.814814815
4	2	11	NA	22	9	22-Sep	2017	13/12/2017	44	10	62	52	50	9	2	4_2_11_22-Sep	3.225806452	20	0.2	0.3
4	2	13	NA	22	9	22-Sep	2017	13/12/2017	44	4	37	33	51	9	1	4_2_13_22-Sep	2.702702703	25	0.25	0.25
4	3	11	NA	22	9	22-Sep	2017	13/12/2017	44	10	49	39	52	9	0	4_3_11_22-Sep	0	0	0	0.1
4	3	13	NA	22	9	22-Sep	2017	13/12/2017	44	18	47	29	53	9	0	4_3_13_22-Sep	0	0	0	0
4	4	11	NA	22	9	22-Sep	2017	13/12/2017	44	2	45	43	54	9	0	4_4_11_22-Sep	0	0	0	0
4	4	13	NA	22	9	22-Sep	2017	13/12/2017	44	15	48	33	55	9	0	4_4_13_22-Sep	0	0	0	0
4	5	11	NA	22	9	22-Sep	2017	13/12/2017	44	8	60	52	56	9	0	4_5_11_22-Sep	0	0	0	0.125
4	5	13	NA	22	9	22-Sep	2017	13/12/2017	44	2	70	68	57	9	0	4_5_13_22-Sep	0	0	0	0.5
4	1	11	NA	14	6	14-Jun	2017	2/8/2017	33	2	59	57	1	10	0	4_1_11_14-Jun	0	0	0	0.5
4	1	13	NA	14	6	14-Jun	2017	2/8/2017	33	10	53	43	2	10	0	4_1_13_14-Jun	0	0	0	0.5
4	2	11	NA	14	6	14-Jun	2017	2/8/2017	33	21	55	34	3	10	4	4_2_11_14-Jun	7.272727273	19.04761905	0.19047619	0.714285714
4	2	13	NA	14	6	14-Jun	2017	2/8/2017	33	24	43	19	4	10	4	4_2_13_14-Jun	9.302325581	16.66666667	0.166666667	0.875
4	3	11	NA	14	6	14-Jun	2017	2/8/2017	33	48	48	0	5	10	1	4_3_11_14-Jun	2.083333333	2.083333333	0.020833333	0.979166667
4	3	13	NA	14	6	14-Jun	2017	2/8/2017	33	33	56	23	6	10	12	4_3_13_14-Jun	21.42857143	36.36363636	0.363636364	0.848484848
4	4	11	NA	14	6	14-Jun	2017	2/8/2017	33	27	47	20	7	10	3	4_4_11_14-Jun	6.382978723	11.11111111	0.111111111	0.925925926
4	2	11	NA	22	9	22-Sep	2017	13/12/2017	44	10	62	52	50	10	0	4_2_11_22-Sep	0	0	0	0.3
4	2	13	NA	22	9	22-Sep	2017	13/12/2017	44	4	37	33	51	10	0	4_2_13_22-Sep	0	0	0	0.25
4	3	11	NA	22	9	22-Sep	2017	13/12/2017	44	10	49	39	52	10	0	4_3_11_22-Sep	0	0	0	0.1
4	3	13	NA	22	9	22-Sep	2017	13/12/2017	44	18	47	29	53	10	2	4_3_13_22-Sep	4.255319149	11.11111111	0.111111111	0.111111111
4	4	11	NA	22	9	22-Sep	2017	13/12/2017	44	2	45	43	54	10	1	4_4_11_22-Sep	2.222222222	50	0.5	0.5
4	4	13	NA	22	9	22-Sep	2017	13/12/2017	44	15	48	33	55	10	1	4_4_13_22-Sep	2.083333333	6.666666667	0.066666667	0.066666667
4	5	11	NA	22	9	22-Sep	2017	13/12/2017	44	8	60	52	56	10	3	4_5_11_22-Sep	5	37.5	0.375	0.5
4	5	13	NA	22	9	22-Sep	2017	13/12/2017	44	2	70	68	57	10	1	4_5_13_22-Sep	1.428571429	50	0.5	1
4	1	11	NA	14	6	14-Jun	2017	2/8/2017	33	2	59	57	1	11	0	4_1_11_14-Jun	0	0	0	0.5
4	1	13	NA	14	6	14-Jun	2017	2/8/2017	33	10	53	43	2	11	0	4_1_13_14-Jun	0	0	0	0.5
4	2	11	NA	14	6	14-Jun	2017	2/8/2017	33	21	55	34	3	11	0	4_2_11_14-Jun	0	0	0	0.714285714
4	2	13	NA	14	6	14-Jun	2017	2/8/2017	33	24	43	19	4	11	0	4_2_13_14-Jun	0	0	0	0.875
4	3	11	NA	14	6	14-Jun	2017	2/8/2017	33	48	48	0	5	11	0	4_3_11_14-Jun	0	0	0	0.979166667
4	3	13	NA	14	6	14-Jun	2017	2/8/2017	33	33	56	23	6	11	0	4_3_13_14-Jun	0	0	0	0.848484848
4	4	11	NA	14	6	14-Jun	2017	2/8/2017	33	27	47	20	7	11	0	4_4_11_14-Jun	0	0	0	0.925925926
4	2	11	NA	22	9	22-Sep	2017	13/12/2017	44	10	62	52	50	11	1	4_2_11_22-Sep	1.612903226	10	0.1	0.4
4	2	13	NA	22	9	22-Sep	2017	13/12/2017	44	4	37	33	51	11	3	4_2_13_22-Sep	8.108108108	75	0.75	1
4	3	11	NA	22	9	22-Sep	2017	13/12/2017	44	10	49	39	52	11	0	4_3_11_22-Sep	0	0	0	0.1
4	3	13	NA	22	9	22-Sep	2017	13/12/2017	44	18	47	29	53	11	0	4_3_13_22-Sep	0	0	0	0.111111111
4	4	11	NA	22	9	22-Sep	2017	13/12/2017	44	2	45	43	54	11	0	4_4_11_22-Sep	0	0	0	0.5
4	4	13	NA	22	9	22-Sep	2017	13/12/2017	44	15	48	33	55	11	0	4_4_13_22-Sep	0	0	0	0.066666667
4	5	11	NA	22	9	22-Sep	2017	13/12/2017	44	8	60	52	56	11	2	4_5_11_22-Sep	3.333333333	25	0.25	0.75
4	1	11	NA	14	6	14-Jun	2017	2/8/2017	33	2	59	57	1	12	0	4_1_11_14-Jun	0	0	0	0.5
4	1	13	NA	14	6	14-Jun	2017	2/8/2017	33	10	53	43	2	12	2	4_1_13_14-Jun	3.773584906	20	0.2	0.7
4	2	11	NA	14	6	14-Jun	2017	2/8/2017	33	21	55	34	3	12	6	4_2_11_14-Jun	10.90909091	28.57142857	0.285714286	1
4	2	13	NA	14	6	14-Jun	2017	2/8/2017	33	24	43	19	4	12	3	4_2_13_14-Jun	6.976744186	12.5	0.125	1
4	3	11	NA	14	6	14-Jun	2017	2/8/2017	33	48	48	0	5	12	1	4_3_11_14-Jun	2.083333333	2.083333333	0.020833333	1
4	3	13	NA	14	6	14-Jun	2017	2/8/2017	33	33	56	23	6	12	5	4_3_13_14-Jun	8.928571429	15.15151515	0.151515152	1
4	4	11	NA	14	6	14-Jun	2017	2/8/2017	33	27	47	20	7	12	1	4_4_11_14-Jun	2.127659574	3.703703704	0.037037037	0.962962963
4	2	11	NA	22	9	22-Sep	2017	13/12/2017	44	10	62	52	50	12	1	4_2_11_22-Sep	1.612903226	10	0.1	0.5
4	3	11	NA	22	9	22-Sep	2017	13/12/2017	44	10	49	39	52	12	0	4_3_11_22-Sep	0	0	0	0.1
4	3	13	NA	22	9	22-Sep	2017	13/12/2017	44	18	47	29	53	12	0	4_3_13_22-Sep	0	0	0	0.111111111
4	4	11	NA	22	9	22-Sep	2017	13/12/2017	44	2	45	43	54	12	0	4_4_11_22-Sep	0	0	0	0.5
4	4	13	NA	22	9	22-Sep	2017	13/12/2017	44	15	48	33	55	12	0	4_4_13_22-Sep	0	0	0	0.066666667
4	5	11	NA	22	9	22-Sep	2017	13/12/2017	44	8	60	52	56	12	1	4_5_11_22-Sep	1.666666667	12.5	0.125	0.875
4	1	11	NA	14	6	14-Jun	2017	2/8/2017	33	2	59	57	1	13	0	4_1_11_14-Jun	0	0	0	0.5
4	1	13	NA	14	6	14-Jun	2017	2/8/2017	33	10	53	43	2	13	1	4_1_13_14-Jun	1.886792453	10	0.1	0.8
4	2	11	NA	14	6	14-Jun	2017	2/8/2017	33	21	55	34	3	13	0	4_2_11_14-Jun	0	0	0	1
4	2	13	NA	14	6	14-Jun	2017	2/8/2017	33	24	43	19	4	13	0	4_2_13_14-Jun	0	0	0	1
4	3	11	NA	14	6	14-Jun	2017	2/8/2017	33	48	48	0	5	13	0	4_3_11_14-Jun	0	0	0	1
4	3	13	NA	14	6	14-Jun	2017	2/8/2017	33	33	56	23	6	13	0	4_3_13_14-Jun	0	0	0	1
4	4	11	NA	14	6	14-Jun	2017	2/8/2017	33	27	47	20	7	13	0	4_4_11_14-Jun	0	0	0	0.962962963
4	2	11	NA	22	9	22-Sep	2017	13/12/2017	44	10	62	52	50	13	3	4_2_11_22-Sep	4.838709677	30	0.3	0.8
4	3	11	NA	22	9	22-Sep	2017	13/12/2017	44	10	49	39	52	13	0	4_3_11_22-Sep	0	0	0	0.1
4	3	13	NA	22	9	22-Sep	2017	13/12/2017	44	18	47	29	53	13	0	4_3_13_22-Sep	0	0	0	0.111111111
4	4	11	NA	22	9	22-Sep	2017	13/12/2017	44	2	45	43	54	13	0	4_4_11_22-Sep	0	0	0	0.5
4	4	13	NA	22	9	22-Sep	2017	13/12/2017	44	15	48	33	55	13	1	4_4_13_22-Sep	2.083333333	6.666666667	0.066666667	0.133333333
4	5	11	NA	22	9	22-Sep	2017	13/12/2017	44	8	60	52	56	13	1	4_5_11_22-Sep	1.666666667	12.5	0.125	1
4	1	11	NA	14	6	14-Jun	2017	2/8/2017	33	2	59	57	1	14	1	4_1_11_14-Jun	1.694915254	50	0.5	1
4	1	13	NA	14	6	14-Jun	2017	2/8/2017	33	10	53	43	2	14	1	4_1_13_14-Jun	1.886792453	10	0.1	0.9
4	2	11	NA	14	6	14-Jun	2017	2/8/2017	33	21	55	34	3	14	0	4_2_11_14-Jun	0	0	0	1
4	2	13	NA	14	6	14-Jun	2017	2/8/2017	33	24	43	19	4	14	0	4_2_13_14-Jun	0	0	0	1
4	3	11	NA	14	6	14-Jun	2017	2/8/2017	33	48	48	0	5	14	0	4_3_11_14-Jun	0	0	0	1
4	3	13	NA	14	6	14-Jun	2017	2/8/2017	33	33	56	23	6	14	0	4_3_13_14-Jun	0	0	0	1
4	4	11	NA	14	6	14-Jun	2017	2/8/2017	33	27	47	20	7	14	1	4_4_11_14-Jun	2.127659574	3.703703704	0.037037037	1
4	2	11	NA	22	9	22-Sep	2017	13/12/2017	44	10	62	52	50	14	0	4_2_11_22-Sep	0	0	0	0.8
4	3	11	NA	22	9	22-Sep	2017	13/12/2017	44	10	49	39	52	14	0	4_3_11_22-Sep	0	0	0	0.1
4	3	13	NA	22	9	22-Sep	2017	13/12/2017	44	18	47	29	53	14	1	4_3_13_22-Sep	2.127659574	5.555555556	0.055555556	0.166666667
4	4	11	NA	22	9	22-Sep	2017	13/12/2017	44	2	45	43	54	14	0	4_4_11_22-Sep	0	0	0	0.5
4	4	13	NA	22	9	22-Sep	2017	13/12/2017	44	15	48	33	55	14	0	4_4_13_22-Sep	0	0	0	0.133333333
4	1	11	NA	14	6	14-Jun	2017	2/8/2017	33	2	59	57	1	15	0	4_1_11_14-Jun	0	0	0	1
4	1	13	NA	14	6	14-Jun	2017	2/8/2017	33	10	53	43	2	15	1	4_1_13_14-Jun	1.886792453	10	0.1	1
4	2	11	NA	14	6	14-Jun	2017	2/8/2017	33	21	55	34	3	15	0	4_2_11_14-Jun	0	0	0	1
4	2	13	NA	14	6	14-Jun	2017	2/8/2017	33	24	43	19	4	15	0	4_2_13_14-Jun	0	0	0	1
4	3	11	NA	14	6	14-Jun	2017	2/8/2017	33	48	48	0	5	15	0	4_3_11_14-Jun	0	0	0	1
4	3	13	NA	14	6	14-Jun	2017	2/8/2017	33	33	56	23	6	15	0	4_3_13_14-Jun	0	0	0	1
4	4	11	NA	14	6	14-Jun	2017	2/8/2017	33	27	47	20	7	15	0	4_4_11_14-Jun	0	0	0	1
4	2	11	NA	22	9	22-Sep	2017	13/12/2017	44	10	62	52	50	15	2	4_2_11_22-Sep	3.225806452	20	0.2	1
4	3	11	NA	22	9	22-Sep	2017	13/12/2017	44	10	49	39	52	15	0	4_3_11_22-Sep	0	0	0	0.1
4	3	13	NA	22	9	22-Sep	2017	13/12/2017	44	18	47	29	53	15	0	4_3_13_22-Sep	0	0	0	0.166666667
4	4	11	NA	22	9	22-Sep	2017	13/12/2017	44	2	45	43	54	15	0	4_4_11_22-Sep	0	0	0	0.5
4	4	13	NA	22	9	22-Sep	2017	13/12/2017	44	15	48	33	55	15	0	4_4_13_22-Sep	0	0	0	0.133333333
4	3	11	NA	22	9	22-Sep	2017	13/12/2017	44	10	49	39	52	16	0	4_3_11_22-Sep	0	0	0	0.1
4	3	13	NA	22	9	22-Sep	2017	13/12/2017	44	18	47	29	53	16	0	4_3_13_22-Sep	0	0	0	0.166666667
4	4	11	NA	22	9	22-Sep	2017	13/12/2017	44	2	45	43	54	16	0	4_4_11_22-Sep	0	0	0	0.5
4	4	13	NA	22	9	22-Sep	2017	13/12/2017	44	15	48	33	55	16	0	4_4_13_22-Sep	0	0	0	0.133333333
4	3	11	NA	22	9	22-Sep	2017	13/12/2017	44	10	49	39	52	17	0	4_3_11_22-Sep	0	0	0	0.1
4	3	13	NA	22	9	22-Sep	2017	13/12/2017	44	18	47	29	53	17	0	4_3_13_22-Sep	0	0	0	0.166666667
4	4	11	NA	22	9	22-Sep	2017	13/12/2017	44	2	45	43	54	17	0	4_4_11_22-Sep	0	0	0	0.5
4	4	13	NA	22	9	22-Sep	2017	13/12/2017	44	15	48	33	55	17	0	4_4_13_22-Sep	0	0	0	0.133333333
4	3	11	NA	22	9	22-Sep	2017	13/12/2017	44	10	49	39	52	18	0	4_3_11_22-Sep	0	0	0	0.1
4	3	13	NA	22	9	22-Sep	2017	13/12/2017	44	18	47	29	53	18	0	4_3_13_22-Sep	0	0	0	0.166666667
4	4	11	NA	22	9	22-Sep	2017	13/12/2017	44	2	45	43	54	18	0	4_4_11_22-Sep	0	0	0	0.5
4	4	13	NA	22	9	22-Sep	2017	13/12/2017	44	15	48	33	55	18	0	4_4_13_22-Sep	0	0	0	0.133333333
4	3	11	NA	22	9	22-Sep	2017	13/12/2017	44	10	49	39	52	19	0	4_3_11_22-Sep	0	0	0	0.1
4	3	13	NA	22	9	22-Sep	2017	13/12/2017	44	18	47	29	53	19	0	4_3_13_22-Sep	0	0	0	0.166666667
4	4	11	NA	22	9	22-Sep	2017	13/12/2017	44	2	45	43	54	19	0	4_4_11_22-Sep	0	0	0	0.5
4	4	13	NA	22	9	22-Sep	2017	13/12/2017	44	15	48	33	55	19	0	4_4_13_22-Sep	0	0	0	0.133333333
4	3	11	NA	22	9	22-Sep	2017	13/12/2017	44	10	49	39	52	20	0	4_3_11_22-Sep	0	0	0	0.1
4	3	13	NA	22	9	22-Sep	2017	13/12/2017	44	18	47	29	53	20	0	4_3_13_22-Sep	0	0	0	0.166666667
4	4	11	NA	22	9	22-Sep	2017	13/12/2017	44	2	45	43	54	20	0	4_4_11_22-Sep	0	0	0	0.5
4	4	13	NA	22	9	22-Sep	2017	13/12/2017	44	15	48	33	55	20	0	4_4_13_22-Sep	0	0	0	0.133333333
4	3	11	NA	22	9	22-Sep	2017	13/12/2017	44	10	49	39	52	21	0	4_3_11_22-Sep	0	0	0	0.1
4	3	13	NA	22	9	22-Sep	2017	13/12/2017	44	18	47	29	53	21	0	4_3_13_22-Sep	0	0	0	0.166666667
4	4	11	NA	22	9	22-Sep	2017	13/12/2017	44	2	45	43	54	21	0	4_4_11_22-Sep	0	0	0	0.5
4	4	13	NA	22	9	22-Sep	2017	13/12/2017	44	15	48	33	55	21	0	4_4_13_22-Sep	0	0	0	0.133333333
4	3	11	NA	22	9	22-Sep	2017	13/12/2017	44	10	49	39	52	22	0	4_3_11_22-Sep	0	0	0	0.1
4	3	13	NA	22	9	22-Sep	2017	13/12/2017	44	18	47	29	53	22	0	4_3_13_22-Sep	0	0	0	0.166666667
4	4	11	NA	22	9	22-Sep	2017	13/12/2017	44	2	45	43	54	22	0	4_4_11_22-Sep	0	0	0	0.5
4	4	13	NA	22	9	22-Sep	2017	13/12/2017	44	15	48	33	55	22	0	4_4_13_22-Sep	0	0	0	0.133333333
4	3	11	NA	22	9	22-Sep	2017	13/12/2017	44	10	49	39	52	23	0	4_3_11_22-Sep	0	0	0	0.1
4	3	13	NA	22	9	22-Sep	2017	13/12/2017	44	18	47	29	53	23	0	4_3_13_22-Sep	0	0	0	0.166666667
4	4	11	NA	22	9	22-Sep	2017	13/12/2017	44	2	45	43	54	23	0	4_4_11_22-Sep	0	0	0	0.5
4	4	13	NA	22	9	22-Sep	2017	13/12/2017	44	15	48	33	55	23	0	4_4_13_22-Sep	0	0	0	0.133333333
4	3	11	NA	22	9	22-Sep	2017	13/12/2017	44	10	49	39	52	24	0	4_3_11_22-Sep	0	0	0	0.1
4	3	13	NA	22	9	22-Sep	2017	13/12/2017	44	18	47	29	53	24	0	4_3_13_22-Sep	0	0	0	0.166666667
4	4	11	NA	22	9	22-Sep	2017	13/12/2017	44	2	45	43	54	24	0	4_4_11_22-Sep	0	0	0	0.5
4	4	13	NA	22	9	22-Sep	2017	13/12/2017	44	15	48	33	55	24	0	4_4_13_22-Sep	0	0	0	0.133333333
4	3	11	NA	22	9	22-Sep	2017	13/12/2017	44	10	49	39	52	25	0	4_3_11_22-Sep	0	0	0	0.1
4	3	13	NA	22	9	22-Sep	2017	13/12/2017	44	18	47	29	53	25	0	4_3_13_22-Sep	0	0	0	0.166666667
4	4	11	NA	22	9	22-Sep	2017	13/12/2017	44	2	45	43	54	25	0	4_4_11_22-Sep	0	0	0	0.5
4	4	13	NA	22	9	22-Sep	2017	13/12/2017	44	15	48	33	55	25	0	4_4_13_22-Sep	0	0	0	0.133333333
4	3	11	NA	22	9	22-Sep	2017	13/12/2017	44	10	49	39	52	26	0	4_3_11_22-Sep	0	0	0	0.1
4	3	13	NA	22	9	22-Sep	2017	13/12/2017	44	18	47	29	53	26	0	4_3_13_22-Sep	0	0	0	0.166666667
4	4	11	NA	22	9	22-Sep	2017	13/12/2017	44	2	45	43	54	26	0	4_4_11_22-Sep	0	0	0	0.5
4	4	13	NA	22	9	22-Sep	2017	13/12/2017	44	15	48	33	55	26	0	4_4_13_22-Sep	0	0	0	0.133333333
4	3	11	NA	22	9	22-Sep	2017	13/12/2017	44	10	49	39	52	27	0	4_3_11_22-Sep	0	0	0	0.1
4	3	13	NA	22	9	22-Sep	2017	13/12/2017	44	18	47	29	53	27	0	4_3_13_22-Sep	0	0	0	0.166666667
4	4	11	NA	22	9	22-Sep	2017	13/12/2017	44	2	45	43	54	27	0	4_4_11_22-Sep	0	0	0	0.5
4	4	13	NA	22	9	22-Sep	2017	13/12/2017	44	15	48	33	55	27	0	4_4_13_22-Sep	0	0	0	0.133333333
4	3	11	NA	22	9	22-Sep	2017	13/12/2017	44	10	49	39	52	28	1	4_3_11_22-Sep	2.040816327	10	0.1	0.2
4	3	13	NA	22	9	22-Sep	2017	13/12/2017	44	18	47	29	53	28	0	4_3_13_22-Sep	0	0	0	0.166666667
4	4	11	NA	22	9	22-Sep	2017	13/12/2017	44	2	45	43	54	28	0	4_4_11_22-Sep	0	0	0	0.5
4	4	13	NA	22	9	22-Sep	2017	13/12/2017	44	15	48	33	55	28	1	4_4_13_22-Sep	2.083333333	6.666666667	0.066666667	0.2
4	3	11	NA	22	9	22-Sep	2017	13/12/2017	44	10	49	39	52	29	0	4_3_11_22-Sep	0	0	0	0.2
4	3	13	NA	22	9	22-Sep	2017	13/12/2017	44	18	47	29	53	29	0	4_3_13_22-Sep	0	0	0	0.166666667
4	4	11	NA	22	9	22-Sep	2017	13/12/2017	44	2	45	43	54	29	0	4_4_11_22-Sep	0	0	0	0.5
4	4	13	NA	22	9	22-Sep	2017	13/12/2017	44	15	48	33	55	29	1	4_4_13_22-Sep	2.083333333	6.666666667	0.066666667	0.266666667
4	3	11	NA	22	9	22-Sep	2017	13/12/2017	44	10	49	39	52	30	0	4_3_11_22-Sep	0	0	0	0.2
4	3	13	NA	22	9	22-Sep	2017	13/12/2017	44	18	47	29	53	30	0	4_3_13_22-Sep	0	0	0	0.166666667
4	4	11	NA	22	9	22-Sep	2017	13/12/2017	44	2	45	43	54	30	0	4_4_11_22-Sep	0	0	0	0.5
4	4	13	NA	22	9	22-Sep	2017	13/12/2017	44	15	48	33	55	30	0	4_4_13_22-Sep	0	0	0	0.266666667
4	3	11	NA	22	9	22-Sep	2017	13/12/2017	44	10	49	39	52	31	0	4_3_11_22-Sep	0	0	0	0.2
4	3	13	NA	22	9	22-Sep	2017	13/12/2017	44	18	47	29	53	31	0	4_3_13_22-Sep	0	0	0	0.166666667
4	4	11	NA	22	9	22-Sep	2017	13/12/2017	44	2	45	43	54	31	0	4_4_11_22-Sep	0	0	0	0.5
4	4	13	NA	22	9	22-Sep	2017	13/12/2017	44	15	48	33	55	31	0	4_4_13_22-Sep	0	0	0	0.266666667
4	3	11	NA	22	9	22-Sep	2017	13/12/2017	44	10	49	39	52	32	0	4_3_11_22-Sep	0	0	0	0.2
4	3	13	NA	22	9	22-Sep	2017	13/12/2017	44	18	47	29	53	32	0	4_3_13_22-Sep	0	0	0	0.166666667
4	4	11	NA	22	9	22-Sep	2017	13/12/2017	44	2	45	43	54	32	0	4_4_11_22-Sep	0	0	0	0.5
4	4	13	NA	22	9	22-Sep	2017	13/12/2017	44	15	48	33	55	32	0	4_4_13_22-Sep	0	0	0	0.266666667
4	3	11	NA	22	9	22-Sep	2017	13/12/2017	44	10	49	39	52	33	0	4_3_11_22-Sep	0	0	0	0.2
4	3	13	NA	22	9	22-Sep	2017	13/12/2017	44	18	47	29	53	33	0	4_3_13_22-Sep	0	0	0	0.166666667
4	4	11	NA	22	9	22-Sep	2017	13/12/2017	44	2	45	43	54	33	0	4_4_11_22-Sep	0	0	0	0.5
4	4	13	NA	22	9	22-Sep	2017	13/12/2017	44	15	48	33	55	33	0	4_4_13_22-Sep	0	0	0	0.266666667
4	3	11	NA	22	9	22-Sep	2017	13/12/2017	44	10	49	39	52	34	0	4_3_11_22-Sep	0	0	0	0.2
4	3	13	NA	22	9	22-Sep	2017	13/12/2017	44	18	47	29	53	34	0	4_3_13_22-Sep	0	0	0	0.166666667
4	4	11	NA	22	9	22-Sep	2017	13/12/2017	44	2	45	43	54	34	0	4_4_11_22-Sep	0	0	0	0.5
4	4	13	NA	22	9	22-Sep	2017	13/12/2017	44	15	48	33	55	34	0	4_4_13_22-Sep	0	0	0	0.266666667
4	3	11	NA	22	9	22-Sep	2017	13/12/2017	44	10	49	39	52	35	0	4_3_11_22-Sep	0	0	0	0.2
4	3	13	NA	22	9	22-Sep	2017	13/12/2017	44	18	47	29	53	35	0	4_3_13_22-Sep	0	0	0	0.166666667
4	4	11	NA	22	9	22-Sep	2017	13/12/2017	44	2	45	43	54	35	0	4_4_11_22-Sep	0	0	0	0.5
4	4	13	NA	22	9	22-Sep	2017	13/12/2017	44	15	48	33	55	35	0	4_4_13_22-Sep	0	0	0	0.266666667
4	3	11	NA	22	9	22-Sep	2017	13/12/2017	44	10	49	39	52	36	0	4_3_11_22-Sep	0	0	0	0.2
4	3	13	NA	22	9	22-Sep	2017	13/12/2017	44	18	47	29	53	36	0	4_3_13_22-Sep	0	0	0	0.166666667
4	4	11	NA	22	9	22-Sep	2017	13/12/2017	44	2	45	43	54	36	0	4_4_11_22-Sep	0	0	0	0.5
4	4	13	NA	22	9	22-Sep	2017	13/12/2017	44	15	48	33	55	36	1	4_4_13_22-Sep	2.083333333	6.666666667	0.066666667	0.333333333
4	3	11	NA	22	9	22-Sep	2017	13/12/2017	44	10	49	39	52	37	0	4_3_11_22-Sep	0	0	0	0.2
4	3	13	NA	22	9	22-Sep	2017	13/12/2017	44	18	47	29	53	37	0	4_3_13_22-Sep	0	0	0	0.166666667
4	4	11	NA	22	9	22-Sep	2017	13/12/2017	44	2	45	43	54	37	0	4_4_11_22-Sep	0	0	0	0.5
4	4	13	NA	22	9	22-Sep	2017	13/12/2017	44	15	48	33	55	37	0	4_4_13_22-Sep	0	0	0	0.333333333
4	3	11	NA	22	9	22-Sep	2017	13/12/2017	44	10	49	39	52	38	0	4_3_11_22-Sep	0	0	0	0.2
4	3	13	NA	22	9	22-Sep	2017	13/12/2017	44	18	47	29	53	38	0	4_3_13_22-Sep	0	0	0	0.166666667
4	4	11	NA	22	9	22-Sep	2017	13/12/2017	44	2	45	43	54	38	0	4_4_11_22-Sep	0	0	0	0.5
4	4	13	NA	22	9	22-Sep	2017	13/12/2017	44	15	48	33	55	38	0	4_4_13_22-Sep	0	0	0	0.333333333
4	3	11	NA	22	9	22-Sep	2017	13/12/2017	44	10	49	39	52	39	0	4_3_11_22-Sep	0	0	0	0.2
4	3	13	NA	22	9	22-Sep	2017	13/12/2017	44	18	47	29	53	39	0	4_3_13_22-Sep	0	0	0	0.166666667
4	4	11	NA	22	9	22-Sep	2017	13/12/2017	44	2	45	43	54	39	0	4_4_11_22-Sep	0	0	0	0.5
4	4	13	NA	22	9	22-Sep	2017	13/12/2017	44	15	48	33	55	39	0	4_4_13_22-Sep	0	0	0	0.333333333
4	3	11	NA	22	9	22-Sep	2017	13/12/2017	44	10	49	39	52	40	0	4_3_11_22-Sep	0	0	0	0.2
4	3	13	NA	22	9	22-Sep	2017	13/12/2017	44	18	47	29	53	40	0	4_3_13_22-Sep	0	0	0	0.166666667
4	4	11	NA	22	9	22-Sep	2017	13/12/2017	44	2	45	43	54	40	0	4_4_11_22-Sep	0	0	0	0.5
4	4	13	NA	22	9	22-Sep	2017	13/12/2017	44	15	48	33	55	40	0	4_4_13_22-Sep	0	0	0	0.333333333
4	3	11	NA	22	9	22-Sep	2017	13/12/2017	44	10	49	39	52	41	0	4_3_11_22-Sep	0	0	0	0.2
4	3	13	NA	22	9	22-Sep	2017	13/12/2017	44	18	47	29	53	41	0	4_3_13_22-Sep	0	0	0	0.166666667
4	4	11	NA	22	9	22-Sep	2017	13/12/2017	44	2	45	43	54	41	0	4_4_11_22-Sep	0	0	0	0.5
4	4	13	NA	22	9	22-Sep	2017	13/12/2017	44	15	48	33	55	41	0	4_4_13_22-Sep	0	0	0	0.333333333
4	3	11	NA	22	9	22-Sep	2017	13/12/2017	44	10	49	39	52	42	0	4_3_11_22-Sep	0	0	0	0.2
4	3	13	NA	22	9	22-Sep	2017	13/12/2017	44	18	47	29	53	42	0	4_3_13_22-Sep	0	0	0	0.166666667
4	4	11	NA	22	9	22-Sep	2017	13/12/2017	44	2	45	43	54	42	0	4_4_11_22-Sep	0	0	0	0.5
4	4	13	NA	22	9	22-Sep	2017	13/12/2017	44	15	48	33	55	42	0	4_4_13_22-Sep	0	0	0	0.333333333
4	3	11	NA	22	9	22-Sep	2017	13/12/2017	44	10	49	39	52	43	0	4_3_11_22-Sep	0	0	0	0.2
4	3	13	NA	22	9	22-Sep	2017	13/12/2017	44	18	47	29	53	43	0	4_3_13_22-Sep	0	0	0	0.166666667
4	4	11	NA	22	9	22-Sep	2017	13/12/2017	44	2	45	43	54	43	1	4_4_11_22-Sep	2.222222222	50	0.5	1
4	4	13	NA	22	9	22-Sep	2017	13/12/2017	44	15	48	33	55	43	2	4_4_13_22-Sep	4.166666667	13.33333333	0.133333333	0.466666667
4	3	11	NA	22	9	22-Sep	2017	13/12/2017	44	10	49	39	52	44	0	4_3_11_22-Sep	0	0	0	0.2
4	3	13	NA	22	9	22-Sep	2017	13/12/2017	44	18	47	29	53	44	0	4_3_13_22-Sep	0	0	0	0.166666667
4	4	13	NA	22	9	22-Sep	2017	13/12/2017	44	15	48	33	55	44	0	4_4_13_22-Sep	0	0	0	0.466666667
4	3	11	NA	22	9	22-Sep	2017	13/12/2017	44	10	49	39	52	45	0	4_3_11_22-Sep	0	0	0	0.2
4	3	13	NA	22	9	22-Sep	2017	13/12/2017	44	18	47	29	53	45	0	4_3_13_22-Sep	0	0	0	0.166666667
4	4	13	NA	22	9	22-Sep	2017	13/12/2017	44	15	48	33	55	45	2	4_4_13_22-Sep	4.166666667	13.33333333	0.133333333	0.6
4	3	11	NA	22	9	22-Sep	2017	13/12/2017	44	10	49	39	52	46	0	4_3_11_22-Sep	0	0	0	0.2
4	3	13	NA	22	9	22-Sep	2017	13/12/2017	44	18	47	29	53	46	0	4_3_13_22-Sep	0	0	0	0.166666667
4	4	13	NA	22	9	22-Sep	2017	13/12/2017	44	15	48	33	55	46	0	4_4_13_22-Sep	0	0	0	0.6
4	3	11	NA	22	9	22-Sep	2017	13/12/2017	44	10	49	39	52	47	0	4_3_11_22-Sep	0	0	0	0.2
4	3	13	NA	22	9	22-Sep	2017	13/12/2017	44	18	47	29	53	47	0	4_3_13_22-Sep	0	0	0	0.166666667
4	4	13	NA	22	9	22-Sep	2017	13/12/2017	44	15	48	33	55	47	0	4_4_13_22-Sep	0	0	0	0.6
4	3	11	NA	22	9	22-Sep	2017	13/12/2017	44	10	49	39	52	48	0	4_3_11_22-Sep	0	0	0	0.2
4	3	13	NA	22	9	22-Sep	2017	13/12/2017	44	18	47	29	53	48	0	4_3_13_22-Sep	0	0	0	0.166666667
4	4	13	NA	22	9	22-Sep	2017	13/12/2017	44	15	48	33	55	48	3	4_4_13_22-Sep	6.25	20	0.2	0.8
4	3	11	NA	22	9	22-Sep	2017	13/12/2017	44	10	49	39	52	49	0	4_3_11_22-Sep	0	0	0	0.2
4	3	13	NA	22	9	22-Sep	2017	13/12/2017	44	18	47	29	53	49	0	4_3_13_22-Sep	0	0	0	0.166666667
4	4	13	NA	22	9	22-Sep	2017	13/12/2017	44	15	48	33	55	49	0	4_4_13_22-Sep	0	0	0	0.8
4	3	11	NA	22	9	22-Sep	2017	13/12/2017	44	10	49	39	52	50	0	4_3_11_22-Sep	0	0	0	0.2
4	3	13	NA	22	9	22-Sep	2017	13/12/2017	44	18	47	29	53	50	0	4_3_13_22-Sep	0	0	0	0.166666667
4	4	13	NA	22	9	22-Sep	2017	13/12/2017	44	15	48	33	55	50	3	4_4_13_22-Sep	6.25	20	0.2	1
4	3	11	NA	22	9	22-Sep	2017	13/12/2017	44	10	49	39	52	51	0	4_3_11_22-Sep	0	0	0	0.2
4	3	13	NA	22	9	22-Sep	2017	13/12/2017	44	18	47	29	53	51	0	4_3_13_22-Sep	0	0	0	0.166666667
4	3	11	NA	22	9	22-Sep	2017	13/12/2017	44	10	49	39	52	52	0	4_3_11_22-Sep	0	0	0	0.2
4	3	13	NA	22	9	22-Sep	2017	13/12/2017	44	18	47	29	53	52	0	4_3_13_22-Sep	0	0	0	0.166666667
4	3	11	NA	22	9	22-Sep	2017	13/12/2017	44	10	49	39	52	53	0	4_3_11_22-Sep	0	0	0	0.2
4	3	13	NA	22	9	22-Sep	2017	13/12/2017	44	18	47	29	53	53	0	4_3_13_22-Sep	0	0	0	0.166666667
4	3	11	NA	22	9	22-Sep	2017	13/12/2017	44	10	49	39	52	54	0	4_3_11_22-Sep	0	0	0	0.2
4	3	13	NA	22	9	22-Sep	2017	13/12/2017	44	18	47	29	53	54	0	4_3_13_22-Sep	0	0	0	0.166666667
4	3	11	NA	22	9	22-Sep	2017	13/12/2017	44	10	49	39	52	55	0	4_3_11_22-Sep	0	0	0	0.2
4	3	13	NA	22	9	22-Sep	2017	13/12/2017	44	18	47	29	53	55	0	4_3_13_22-Sep	0	0	0	0.166666667
4	3	11	NA	22	9	22-Sep	2017	13/12/2017	44	10	49	39	52	56	0	4_3_11_22-Sep	0	0	0	0.2
4	3	13	NA	22	9	22-Sep	2017	13/12/2017	44	18	47	29	53	56	0	4_3_13_22-Sep	0	0	0	0.166666667
4	3	11	NA	22	9	22-Sep	2017	13/12/2017	44	10	49	39	52	57	1	4_3_11_22-Sep	2.040816327	10	0.1	0.3
4	3	13	NA	22	9	22-Sep	2017	13/12/2017	44	18	47	29	53	57	0	4_3_13_22-Sep	0	0	0	0.166666667
4	3	11	NA	22	9	22-Sep	2017	13/12/2017	44	10	49	39	52	58	0	4_3_11_22-Sep	0	0	0	0.3
4	3	13	NA	22	9	22-Sep	2017	13/12/2017	44	18	47	29	53	58	0	4_3_13_22-Sep	0	0	0	0.166666667
4	3	11	NA	22	9	22-Sep	2017	13/12/2017	44	10	49	39	52	59	0	4_3_11_22-Sep	0	0	0	0.3
4	3	13	NA	22	9	22-Sep	2017	13/12/2017	44	18	47	29	53	59	0	4_3_13_22-Sep	0	0	0	0.166666667
4	3	11	NA	22	9	22-Sep	2017	13/12/2017	44	10	49	39	52	60	0	4_3_11_22-Sep	0	0	0	0.3
4	3	13	NA	22	9	22-Sep	2017	13/12/2017	44	18	47	29	53	60	0	4_3_13_22-Sep	0	0	0	0.166666667
4	3	11	NA	22	9	22-Sep	2017	13/12/2017	44	10	49	39	52	61	0	4_3_11_22-Sep	0	0	0	0.3
4	3	13	NA	22	9	22-Sep	2017	13/12/2017	44	18	47	29	53	61	0	4_3_13_22-Sep	0	0	0	0.166666667
4	3	11	NA	22	9	22-Sep	2017	13/12/2017	44	10	49	39	52	62	0	4_3_11_22-Sep	0	0	0	0.3
4	3	13	NA	22	9	22-Sep	2017	13/12/2017	44	18	47	29	53	62	3	4_3_13_22-Sep	6.382978723	16.66666667	0.166666667	0.333333333
4	3	11	NA	22	9	22-Sep	2017	13/12/2017	44	10	49	39	52	63	0	4_3_11_22-Sep	0	0	0	0.3
4	3	13	NA	22	9	22-Sep	2017	13/12/2017	44	18	47	29	53	63	0	4_3_13_22-Sep	0	0	0	0.333333333
4	3	11	NA	22	9	22-Sep	2017	13/12/2017	44	10	49	39	52	64	0	4_3_11_22-Sep	0	0	0	0.3
4	3	13	NA	22	9	22-Sep	2017	13/12/2017	44	18	47	29	53	64	0	4_3_13_22-Sep	0	0	0	0.333333333
4	3	11	NA	22	9	22-Sep	2017	13/12/2017	44	10	49	39	52	65	1	4_3_11_22-Sep	2.040816327	10	0.1	0.4
4	3	13	NA	22	9	22-Sep	2017	13/12/2017	44	18	47	29	53	65	1	4_3_13_22-Sep	2.127659574	5.555555556	0.055555556	0.388888889
4	3	11	NA	22	9	22-Sep	2017	13/12/2017	44	10	49	39	52	66	0	4_3_11_22-Sep	0	0	0	0.4
4	3	13	NA	22	9	22-Sep	2017	13/12/2017	44	18	47	29	53	66	0	4_3_13_22-Sep	0	0	0	0.388888889
4	3	11	NA	22	9	22-Sep	2017	13/12/2017	44	10	49	39	52	67	0	4_3_11_22-Sep	0	0	0	0.4
4	3	13	NA	22	9	22-Sep	2017	13/12/2017	44	18	47	29	53	67	0	4_3_13_22-Sep	0	0	0	0.388888889
4	3	11	NA	22	9	22-Sep	2017	13/12/2017	44	10	49	39	52	68	0	4_3_11_22-Sep	0	0	0	0.4
4	3	13	NA	22	9	22-Sep	2017	13/12/2017	44	18	47	29	53	68	0	4_3_13_22-Sep	0	0	0	0.388888889
4	3	11	NA	22	9	22-Sep	2017	13/12/2017	44	10	49	39	52	69	0	4_3_11_22-Sep	0	0	0	0.4
4	3	13	NA	22	9	22-Sep	2017	13/12/2017	44	18	47	29	53	69	0	4_3_13_22-Sep	0	0	0	0.388888889
4	3	11	NA	22	9	22-Sep	2017	13/12/2017	44	10	49	39	52	70	4	4_3_11_22-Sep	8.163265306	40	0.4	0.8
4	3	13	NA	22	9	22-Sep	2017	13/12/2017	44	18	47	29	53	70	10	4_3_13_22-Sep	21.27659574	55.55555556	0.555555556	0.944444444
4	3	11	NA	22	9	22-Sep	2017	13/12/2017	44	10	49	39	52	71	1	4_3_11_22-Sep	2.040816327	10	0.1	0.9
4	3	13	NA	22	9	22-Sep	2017	13/12/2017	44	18	47	29	53	71	0	4_3_13_22-Sep	0	0	0	0.944444444
4	3	11	NA	22	9	22-Sep	2017	13/12/2017	44	10	49	39	52	72	1	4_3_11_22-Sep	2.040816327	10	0.1	1
4	3	13	NA	22	9	22-Sep	2017	13/12/2017	44	18	47	29	53	72	0	4_3_13_22-Sep	0	0	0	0.944444444
4	3	11	NA	22	9	22-Sep	2017	13/12/2017	44	10	49	39	52	73	0	4_3_11_22-Sep	0	0	0	1
4	3	13	NA	22	9	22-Sep	2017	13/12/2017	44	18	47	29	53	73	1	4_3_13_22-Sep	2.127659574	5.555555556	0.055555556	1
4	3	11	NA	22	9	22-Sep	2017	13/12/2017	44	10	49	39	52	74	0	4_3_11_22-Sep	0	0	0	1
4	3	13	NA	22	9	22-Sep	2017	13/12/2017	44	18	47	29	53	74	0	4_3_13_22-Sep	0	0	0	1
4	3	11	NA	22	9	22-Sep	2017	13/12/2017	44	10	49	39	52	75	0	4_3_11_22-Sep	0	0	0	1
4	3	13	NA	22	9	22-Sep	2017	13/12/2017	44	18	47	29	53	75	0	4_3_13_22-Sep	0	0	0	1
4	3	11	NA	22	9	22-Sep	2017	13/12/2017	44	10	49	39	52	76	0	4_3_11_22-Sep	0	0	0	1
4	3	13	NA	22	9	22-Sep	2017	13/12/2017	44	18	47	29	53	76	0	4_3_13_22-Sep	0	0	0	1
4	3	11	NA	22	9	22-Sep	2017	13/12/2017	44	10	49	39	52	77	5	4_3_11_22-Sep	10.20408163	50	0.5	1.5
4	3	13	NA	22	9	22-Sep	2017	13/12/2017	44	18	47	29	53	77	0	4_3_13_22-Sep	0	0	0	1
4	3	11	NA	22	9	22-Sep	2017	13/12/2017	44	10	49	39	52	78	1	4_3_11_22-Sep	2.040816327	10	0.1	1.6
4	3	13	NA	22	9	22-Sep	2017	13/12/2017	44	18	47	29	53	78	4	4_3_13_22-Sep	8.510638298	22.22222222	0.222222222	1.222222222
4	3	11	NA	22	9	22-Sep	2017	13/12/2017	44	10	49	39	52	79	1	4_3_11_22-Sep	2.040816327	10	0.1	1.7
4	3	13	NA	22	9	22-Sep	2017	13/12/2017	44	18	47	29	53	79	3	4_3_13_22-Sep	6.382978723	16.66666667	0.166666667	1.388888889
