# Supplementary material for: An ABA-GA bistable switch can account for natural variation in the variability of Arabidopsis seed germination time
Source: eLife. 2021 Jun 1;10:e59485. doi: 10.7554/eLife.59485 (PMC8169117; doi:10.7554/eLife.59485)
Supplement: Figure 2—figure supplement 1—source data 4. [file elife-59485-fig2-figsupp1-data4.tds]

Sowing_date	Magic_line	Plant	Silique	padj_cv	padj_d20	id	Top_or_bottom	cv	germAfterD20Fraction
19-Oct	178	1	1	0.988011988011988	1	120	bottom	0.197882389094087	0
19-Oct	178	1	1	0.988011988011988	1	121	top	0.207887678602571	0
19-Oct	178	1	10	0.880934450165219	1	136	bottom	0.701531146342631	0
19-Oct	178	1	10	0.880934450165219	1	137	top	0.786267597738691	0
19-Oct	178	1	2	0.904712934124699	1	138	bottom	0.759954896859224	0.5625
19-Oct	178	1	2	0.904712934124699	1	139	top	0.665237721186963	0.6
19-Oct	178	1	3	0.168387168387168	0.720314168590031	122	bottom	1.32883607615029	0.1875
19-Oct	178	1	3	0.168387168387168	0.720314168590031	123	top	0.526028556564895	0
19-Oct	178	1	4	0.901098901098901	1	124	bottom	0.147830791161775	0
19-Oct	178	1	4	0.901098901098901	1	125	top	0.258045337018892	0
19-Oct	178	1	5	0.988011988011988	1	126	bottom	0.197565429074603	0
19-Oct	178	1	5	0.988011988011988	1	127	top	0.18594145536681	0
19-Oct	178	1	6	0.807803307803308	0.960798460798461	128	bottom	1.5309238107209	0.105263157894737
19-Oct	178	1	6	0.807803307803308	0.960798460798461	129	top	1.2576694472326	0.2
19-Oct	178	1	7	0.0234051662623091	0.988102806284624	130	bottom	1.30169466988439	0.0526315789473685
19-Oct	178	1	7	0.0234051662623091	0.988102806284624	131	top	0.256776295506548	0
19-Oct	178	1	8	0.0204795204795205	0.967762396333825	132	bottom	0.204477240367369	0
19-Oct	178	1	8	0.0204795204795205	0.967762396333825	133	top	1.43567593432841	0.0454545454545454
19-Oct	178	1	9	0.834867260399175	1	134	bottom	0.0971791489067923	0
19-Oct	178	1	9	0.834867260399175	1	135	top	0.292315073890162	0
19-Oct	178	2	1	0.323771466628609	0.0754800754800755	140	bottom	0.322944378266428	0.9
19-Oct	178	2	1	0.323771466628609	0.0754800754800755	141	top	0.924970282305409	0.384615384615385
19-Oct	178	2	10	0.988011988011988	0.0141525141525142	156	bottom	0.435443037974684	0.8125
19-Oct	178	2	10	0.988011988011988	0.0141525141525142	157	top	0.431748846996723	0
19-Oct	178	2	2	0.0234051662623091	0.951838858815603	158	bottom	1.25609884088157	0.105263157894737
19-Oct	178	2	2	0.0234051662623091	0.951838858815603	159	top	0.207863811274827	0
19-Oct	178	2	3	0.546120546120546	0.192474192474193	142	bottom	0.450064243335606	0.8125
19-Oct	178	2	3	0.546120546120546	0.192474192474193	143	top	0.788146284451082	0.5
19-Oct	178	2	4	0.0819180819180819	0.154391063481973	144	bottom	0.736344834109722	0.384615384615385
19-Oct	178	2	4	0.0819180819180819	0.154391063481973	145	top	1.40702000438655	0.0625
19-Oct	178	2	5	0.945291550554708	1	146	bottom	0.17843101775394	0
19-Oct	178	2	5	0.945291550554708	1	147	top	0.229331929033475	0
19-Oct	178	2	6	0.86997002997003	0.910115525500141	148	bottom	0.758059830613734	0.157894736842105
19-Oct	178	2	6	0.86997002997003	0.910115525500141	149	top	0.624425436567225	0.0416666666666667
19-Oct	178	2	7	0.807803307803308	1	150	bottom	0.13475762230563	0
19-Oct	178	2	7	0.807803307803308	1	151	top	0.340581638638961	0
19-Oct	178	2	8	0.0546120546120546	0.910115525500141	152	bottom	1.01656923483111	0.133333333333333
19-Oct	178	2	8	0.0546120546120546	0.910115525500141	153	top	0.180385871120773	0
19-Oct	178	2	9	0.988011988011988	0.720314168590031	154	bottom	0.712504542874994	0.222222222222222
19-Oct	178	2	9	0.988011988011988	0.720314168590031	155	top	0.726926432151436	0.0526315789473685
19-Oct	182	1	1	0.504615384615385	0.960798460798461	160	bottom	1.05127447751884	0.133333333333333
19-Oct	182	1	1	0.504615384615385	0.960798460798461	161	top	0.606630035524124	0
19-Oct	182	1	10	0.945291550554708	0.97195112579728	176	bottom	1.05201062923099	0.222222222222222
19-Oct	182	1	10	0.945291550554708	0.97195112579728	177	top	0.986125977978698	0.166666666666667
19-Oct	182	1	2	0.0204795204795205	0.720314168590031	178	bottom	1.34924903039111	0.227272727272727
19-Oct	182	1	2	0.0204795204795205	0.720314168590031	179	top	0	0
19-Oct	182	1	3	0.945291550554708	1	162	bottom	0.867926259232151	0.368421052631579
19-Oct	182	1	3	0.945291550554708	1	163	top	0.910563073304563	0.4
19-Oct	182	1	4	0.127997002997003	0.967762396333825	164	bottom	1.02156570942977	0.125
19-Oct	182	1	4	0.127997002997003	0.967762396333825	165	top	0.176776695296637	0
19-Oct	182	1	5	0.880934450165219	0.960798460798461	166	bottom	0.938034419106555	0.3125
19-Oct	182	1	5	0.880934450165219	0.960798460798461	167	top	0.821045614437916	0.166666666666667
19-Oct	182	1	6	0.880934450165219	1	168	bottom	0.780265431808388	0.333333333333333
19-Oct	182	1	6	0.880934450165219	1	169	top	0.891596541844596	0.4
19-Oct	182	1	7	0.117025831311546	0.26535964035964	170	bottom	0.727755197021906	0.5
19-Oct	182	1	7	0.117025831311546	0.26535964035964	171	top	1.22702505262314	0.176470588235294
19-Oct	182	1	8	0.0204795204795205	0.786879786879787	172	bottom	1.35415122889276	0.25
19-Oct	182	1	8	0.0204795204795205	0.786879786879787	173	top	0	0
19-Oct	182	1	9	0.241658341658342	0.304695304695305	174	bottom	0.825229830716434	0.357142857142857
19-Oct	182	1	9	0.241658341658342	0.304695304695305	175	top	0.360050716187635	0
19-Oct	182	2	1	0.86997002997003	0.967762396333825	180	bottom	0.394196583574817	0
19-Oct	182	2	1	0.86997002997003	0.967762396333825	181	top	0.542239572037317	0.0769230769230769
19-Oct	182	2	3	0.880934450165219	1	182	bottom	0.428624553968228	0
19-Oct	182	2	3	0.880934450165219	1	183	top	0.313434544255737	0
19-Oct	182	2	4	0.0234051662623091	0.967762396333825	184	bottom	0.290327342815648	0
19-Oct	182	2	4	0.0234051662623091	0.967762396333825	185	top	1.16876702466426	0.0714285714285715
19-Oct	182	2	5	0.913790434917195	1	186	bottom	0.34894799882268	0
19-Oct	182	2	5	0.913790434917195	1	187	top	0.412520063032342	0
19-Oct	182	2	6	0.940920190920191	1	188	bottom	0.551184365805539	0.545454545454545
19-Oct	182	2	6	0.940920190920191	1	189	top	0.603460414823765	0.5625
19-Oct	182	2	7	0.945291550554708	0.805480234051662	190	bottom	0.76967834087637	0.454545454545455
19-Oct	182	2	7	0.945291550554708	0.805480234051662	191	top	0.721858091175235	0.272727272727273
19-Oct	182	3	1	0.880934450165219	0.805480234051662	192	bottom	0.81424911574938	0.555555555555556
19-Oct	182	3	1	0.880934450165219	0.805480234051662	193	top	0.669084761898409	0.285714285714286
19-Oct	182	3	3	0.880934450165219	0.910115525500141	194	bottom	0.838052301382184	0.333333333333333
19-Oct	182	3	3	0.880934450165219	0.910115525500141	195	top	0.681136753627248	0.571428571428571
19-Oct	182	3	4	0.69206655413552	0.960798460798461	196	bottom	0.67217375603265	0.4
19-Oct	182	3	4	0.69206655413552	0.960798460798461	197	top	1.06139126548117	0.230769230769231
19-Oct	182	3	5	0.391782130912566	0.0318431568431568	198	bottom	0.600567838051178	0.615384615384615
19-Oct	182	3	5	0.391782130912566	0.0318431568431568	199	top	0.179967021310396	0
19-Oct	182	3	6	0.834867260399175	0.805480234051662	200	bottom	0.500654750666863	0.75
19-Oct	182	3	6	0.834867260399175	0.805480234051662	201	top	0.770518931721289	0.5
19-Oct	182	3	7	0.346290073562801	0.488261738261738	202	bottom	0.568365924443602	0.636363636363636
19-Oct	182	3	7	0.346290073562801	0.488261738261738	203	top	0.929368665768172	0.357142857142857
24-Nov	178	1	1	0.807803307803308	1	274	bottom	1.08956709013865	0.0869565217391305
24-Nov	178	1	1	0.807803307803308	1	275	top	1.31251068948748	0.0769230769230769
24-Nov	178	1	3	0.519864750633981	0.157699443413729	276	bottom	1.08945975249472	0.2
24-Nov	178	1	3	0.519864750633981	0.157699443413729	277	top	0.75682626986742	0.533333333333333
24-Nov	178	1	4	0.791874791874792	0.668244798679581	278	bottom	0.600722052219758	0.611111111111111
24-Nov	178	1	4	0.791874791874792	0.668244798679581	279	top	0.859316663330107	0.411764705882353
24-Nov	178	1	8	0.807803307803308	0.967762396333825	280	bottom	1.10158899279771	0.0303030303030303
24-Nov	178	1	8	0.807803307803308	0.967762396333825	281	top	1.27557470460599	0.0833333333333334
24-Nov	178	1	9	0.834867260399175	0.0141525141525142	282	bottom	0.747044729120417	0.5
24-Nov	178	1	9	0.834867260399175	0.0141525141525142	283	top	0.563873617837332	0
24-Nov	178	2	1	0.807803307803308	0.960798460798461	284	bottom	0.377617749244001	0.909090909090909
24-Nov	178	2	1	0.807803307803308	0.960798460798461	285	top	0.0912371859954461	1
24-Nov	178	2	3	0.634865134865135	0.493316207601922	286	bottom	0.0739553091745416	1
24-Nov	178	2	3	0.634865134865135	0.493316207601922	287	top	0.806550356035188	0.6
24-Nov	178	2	6	0.880934450165219	0.967762396333825	288	bottom	1.42814032051704	0.333333333333333
24-Nov	178	2	6	0.880934450165219	0.967762396333825	289	top	1.15412830952287	0.5
24-Nov	178	2	7	NA	0.0141525141525142	290	bottom	0.202030508910442	0
24-Nov	178	2	7	NA	0.0141525141525142	291	top	NA	1
24-Nov	178	2	8	0.206950943793049	0.375414059624586	292	bottom	1.13137084989848	0.5
24-Nov	178	2	8	0.206950943793049	0.375414059624586	293	top	0	1
24-Nov	178	2	9	0.0511988011988012	0.0318431568431568	294	bottom	0.229828869724103	0.956521739130435
24-Nov	178	2	9	0.0511988011988012	0.0318431568431568	295	top	0.969078685279936	0.470588235294118
24-Nov	178	3	1	0.913790434917195	0.320790320790321	296	bottom	0.897869396363896	0.375
24-Nov	178	3	1	0.913790434917195	0.320790320790321	297	top	0.965727213875972	0.111111111111111
24-Nov	178	3	3	0.913790434917195	0.0141525141525142	298	bottom	0.188968732324542	0
24-Nov	178	3	3	0.913790434917195	0.0141525141525142	299	top	0.250296927048342	0.9375
24-Nov	178	3	6	0.127997002997003	0.806693306693307	300	bottom	1.203799906754	0.1875
24-Nov	178	3	6	0.127997002997003	0.806693306693307	301	top	0.624475084283901	0.0454545454545455
24-Nov	178	3	7	0.0819180819180819	0.0141525141525142	302	bottom	0.590135629601627	0.678571428571429
24-Nov	178	3	7	0.0819180819180819	0.0141525141525142	303	top	1.24392400844083	0.176470588235294
24-Nov	178	3	8	0.834867260399175	0.951838858815603	304	bottom	0.469200432531999	0.814814814814815
24-Nov	178	3	8	0.834867260399175	0.951838858815603	305	top	0.317461712887217	0.909090909090909
24-Nov	178	4	1	0.880934450165219	1	306	bottom	0.85947008518708	0.315789473684211
24-Nov	178	4	1	0.880934450165219	1	307	top	0.95073018107728	0.294117647058823
24-Nov	178	5	1	0.504615384615385	0.609844700753792	308	bottom	0.842861788815474	0.391304347826087
24-Nov	178	5	1	0.504615384615385	0.609844700753792	309	top	1.15029250171692	0.19047619047619
24-Nov	178	6	1	0.880934450165219	0.720314168590031	310	bottom	0.740125314169205	0.541666666666667
24-Nov	178	6	1	0.880934450165219	0.720314168590031	311	top	0.842605045684111	0.388888888888889
24-Nov	182	1	1	0.1590174531351	0.157699443413729	312	bottom	0.960968197467122	0.428571428571429
24-Nov	182	1	1	0.1590174531351	0.157699443413729	313	top	0.379294258044457	0.875
24-Nov	182	1	3	0.968122786304604	1	314	bottom	0.382887025817251	0.909090909090909
24-Nov	182	1	3	0.968122786304604	1	315	top	0.412905538657368	0.857142857142857
24-Nov	182	1	4	0.117025831311546	0.0764235764235764	316	bottom	0.371634154299694	0.933333333333333
24-Nov	182	1	4	0.117025831311546	0.0764235764235764	317	top	0.926025339478665	0.5
24-Nov	182	1	5	0.807803307803308	0.720314168590031	318	bottom	0.475261613962763	0.733333333333333
24-Nov	182	1	5	0.807803307803308	0.720314168590031	319	top	0.202641649229678	1
24-Nov	182	1	6	0.889928253564617	0.960798460798461	320	bottom	0.419737100991182	0.9
24-Nov	182	1	6	0.889928253564617	0.960798460798461	321	top	0.519468758065494	0.769230769230769
24-Nov	182	2	1	0.880934450165219	0.960798460798461	322	bottom	0.360577056227859	0.923076923076923
24-Nov	182	2	1	0.880934450165219	0.960798460798461	323	top	0.481456124688429	0.777777777777778
24-Nov	182	2	3	0.117025831311546	0.155677655677656	324	bottom	0.26040145307373	1
24-Nov	182	2	3	0.117025831311546	0.155677655677656	325	top	0.955167532378021	0.5
24-Nov	182	2	4	0.834867260399175	1	326	bottom	0.14026414043932	1
24-Nov	182	2	4	0.834867260399175	1	327	top	0.481315933343244	1
24-Nov	182	2	5	0.834867260399175	0.960798460798461	328	bottom	0.468729614176031	0.857142857142857
24-Nov	182	2	5	0.834867260399175	0.960798460798461	329	top	0.722847370397974	0.727272727272727
24-Nov	182	2	6	0.834867260399175	0.0141525141525142	330	bottom	0.360206764004667	0.857142857142857
24-Nov	182	2	6	0.834867260399175	0.0141525141525142	331	top	0.136408180198048	0
24-Nov	182	2	7	0.880934450165219	0.951838858815603	332	bottom	0.542885164515535	0.75
24-Nov	182	2	7	0.880934450165219	0.951838858815603	333	top	0.446724667730026	0.866666666666667
24-Nov	182	2	8	0.834867260399175	0.960798460798461	334	bottom	0.448998886412873	0.857142857142857
24-Nov	182	2	8	0.834867260399175	0.960798460798461	335	top	0.226926705726759	1
24-Nov	182	4	1	0.880934450165219	0.967762396333825	336	bottom	0.27168674745155	1
24-Nov	182	4	1	0.880934450165219	0.967762396333825	337	top	0.489395231186096	0.857142857142857
24-Nov	182	4	3	0.834867260399175	0.805480234051662	338	bottom	0.790597558699747	0.666666666666667
24-Nov	182	4	3	0.834867260399175	0.805480234051662	339	top	1.10708697040344	0.384615384615385
24-Nov	182	4	4	0.880934450165219	0.97195112579728	340	bottom	0.42546871528921	0.888888888888889
24-Nov	182	4	4	0.880934450165219	0.97195112579728	341	top	0.598984572597824	0.777777777777778
24-Nov	182	4	5	NA	1	342	bottom	NA	1
24-Nov	182	4	5	NA	1	343	top	0.199438578578898	1
24-Nov	182	4	6	0.0204795204795205	0.967762396333825	344	bottom	0.115620307712597	0
24-Nov	182	4	6	0.0204795204795205	0.967762396333825	345	top	1.29826863975276	0.0833333333333334
24-Nov	182	4	7	NA	0.805480234051662	346	bottom	NA	1
24-Nov	182	4	7	NA	0.805480234051662	347	top	0.76964638344863	0.5
24-Nov	182	4	8	0.834867260399175	0.960798460798461	348	bottom	0.3632686501413	0.909090909090909
24-Nov	182	4	8	0.834867260399175	0.960798460798461	349	top	0.647468148242166	0.75
24-Nov	182	5	1	0.880934450165219	0.960798460798461	350	bottom	0.647077674700292	0.666666666666667
24-Nov	182	5	1	0.880934450165219	0.960798460798461	351	top	0.801408373350822	0.555555555555556
24-Nov	182	5	3	0.834867260399175	0.720314168590031	352	bottom	0.613992807243498	0.692307692307692
24-Nov	182	5	3	0.834867260399175	0.720314168590031	353	top	0.858294676819657	0.428571428571429
24-Nov	182	5	4	0.880934450165219	0.951838858815603	354	bottom	0.332799099090944	1
24-Nov	182	5	4	0.880934450165219	0.951838858815603	355	top	0.605996954487844	0.75
24-Nov	182	5	5	0.84478021978022	0.967762396333825	356	bottom	0.403442322867822	0.909090909090909
24-Nov	182	5	5	0.84478021978022	0.967762396333825	357	top	0.174047804689774	1
24-Nov	182	5	6	0.988011988011988	1	358	bottom	0.612328705811752	0.75
24-Nov	182	5	6	0.988011988011988	1	359	top	0.618206498088071	0.733333333333333
