# Supplementary material for: An ABA-GA bistable switch can account for natural variation in the variability of Arabidopsis seed germination time
Source: eLife. 2021 Jun 1;10:e59485. doi: 10.7554/eLife.59485 (PMC8169117; doi:10.7554/eLife.59485)
Supplement: Figure 6—figure supplement 4—source data 1. [file elife-59485-fig6-figsupp4-data1.tds]

Magic_line	Hormone	conc_uM	Experiment	High.or.low.variability	Sowing.day	Sowing.month	Year	Scoring.date	DAR	MeanDAR	Total.germinated_day20	Total	Not.germ	id	day	number	perc	final_percent
182	ABA	0	1	H	23-Jan	January	2017	6/3/2017	33	33	89	108	19	57	1	0	0	82.4074074074074
182	ABA	0	1	H	23-Jan	January	2017	6/3/2017	33	33	89	108	19	57	2	0	0	82.4074074074074
182	ABA	0	1	H	23-Jan	January	2017	6/3/2017	33	33	89	108	19	57	3	19	17.5925925925926	82.4074074074074
182	ABA	0	1	H	23-Jan	January	2017	6/3/2017	33	33	89	108	19	57	4	39	36.1111111111111	82.4074074074074
182	ABA	0	1	H	23-Jan	January	2017	6/3/2017	33	33	89	108	19	57	5	9	8.33333333333333	82.4074074074074
182	ABA	0	1	H	23-Jan	January	2017	6/3/2017	33	33	89	108	19	57	6	5	4.62962962962963	82.4074074074074
182	ABA	0	1	H	23-Jan	January	2017	6/3/2017	33	33	89	108	19	57	7	4	3.7037037037037	82.4074074074074
182	ABA	0	1	H	23-Jan	January	2017	6/3/2017	33	33	89	108	19	57	8	0	0	82.4074074074074
182	ABA	0	1	H	23-Jan	January	2017	6/3/2017	33	33	89	108	19	57	9	11	10.1851851851852	82.4074074074074
182	ABA	0	1	H	23-Jan	January	2017	6/3/2017	33	33	89	108	19	57	10	1	0.925925925925926	82.4074074074074
182	ABA	0	1	H	23-Jan	January	2017	6/3/2017	33	33	89	108	19	57	11	0	0	82.4074074074074
182	ABA	0	1	H	23-Jan	January	2017	6/3/2017	33	33	89	108	19	57	12	0	0	82.4074074074074
182	ABA	0	1	H	23-Jan	January	2017	6/3/2017	33	33	89	108	19	57	13	0	0	82.4074074074074
182	ABA	0	1	H	23-Jan	January	2017	6/3/2017	33	33	89	108	19	57	14	0	0	82.4074074074074
182	ABA	0	1	H	23-Jan	January	2017	6/3/2017	33	33	89	108	19	57	15	1	0.925925925925926	82.4074074074074
182	ABA	0	1	H	23-Jan	January	2017	6/3/2017	33	33	89	108	19	57	16	0	0	82.4074074074074
182	ABA	0	1	H	23-Jan	January	2017	6/3/2017	33	33	89	108	19	57	17	0	0	82.4074074074074
182	ABA	0	1	H	23-Jan	January	2017	6/3/2017	33	33	89	108	19	57	18	0	0	82.4074074074074
182	ABA	0	1	H	23-Jan	January	2017	6/3/2017	33	33	89	108	19	57	19	0	0	82.4074074074074
182	ABA	0	1	H	23-Jan	January	2017	6/3/2017	33	33	89	108	19	57	20	0	0	82.4074074074074
182	ABA	0	1b	H	2-Feb	February	2017	6/3/2017	30	30	124	141	17	65	1	0	0	87.9432624113475
182	ABA	0	1b	H	2-Feb	February	2017	6/3/2017	30	30	124	141	17	65	2	0	0	87.9432624113475
182	ABA	0	1b	H	2-Feb	February	2017	6/3/2017	30	30	124	141	17	65	3	42	29.7872340425532	87.9432624113475
182	ABA	0	1b	H	2-Feb	February	2017	6/3/2017	30	30	124	141	17	65	4	48	34.0425531914894	87.9432624113475
182	ABA	0	1b	H	2-Feb	February	2017	6/3/2017	30	30	124	141	17	65	5	16	11.3475177304965	87.9432624113475
182	ABA	0	1b	H	2-Feb	February	2017	6/3/2017	30	30	124	141	17	65	6	2	1.41843971631206	87.9432624113475
182	ABA	0	1b	H	2-Feb	February	2017	6/3/2017	30	30	124	141	17	65	7	4	2.83687943262411	87.9432624113475
182	ABA	0	1b	H	2-Feb	February	2017	6/3/2017	30	30	124	141	17	65	8	5	3.54609929078014	87.9432624113475
182	ABA	0	1b	H	2-Feb	February	2017	6/3/2017	30	30	124	141	17	65	9	0	0	87.9432624113475
182	ABA	0	1b	H	2-Feb	February	2017	6/3/2017	30	30	124	141	17	65	10	0	0	87.9432624113475
182	ABA	0	1b	H	2-Feb	February	2017	6/3/2017	30	30	124	141	17	65	11	0	0	87.9432624113475
182	ABA	0	1b	H	2-Feb	February	2017	6/3/2017	30	30	124	141	17	65	12	1	0.709219858156028	87.9432624113475
182	ABA	0	1b	H	2-Feb	February	2017	6/3/2017	30	30	124	141	17	65	13	2	1.41843971631206	87.9432624113475
182	ABA	0	1b	H	2-Feb	February	2017	6/3/2017	30	30	124	141	17	65	14	2	1.41843971631206	87.9432624113475
182	ABA	0	1b	H	2-Feb	February	2017	6/3/2017	30	30	124	141	17	65	15	0	0	87.9432624113475
182	ABA	0	1b	H	2-Feb	February	2017	6/3/2017	30	30	124	141	17	65	16	0	0	87.9432624113475
182	ABA	0	1b	H	2-Feb	February	2017	6/3/2017	30	30	124	141	17	65	17	0	0	87.9432624113475
182	ABA	0	1b	H	2-Feb	February	2017	6/3/2017	30	30	124	141	17	65	18	0	0	87.9432624113475
182	ABA	0	1b	H	2-Feb	February	2017	6/3/2017	30	30	124	141	17	65	19	1	0.709219858156028	87.9432624113475
182	ABA	0	1b	H	2-Feb	February	2017	6/3/2017	30	30	124	141	17	65	20	1	0.709219858156028	87.9432624113475
182	ABA	0	2	H	24-Apr	April	2017	16/05/2017	30	30	70	128	58	61	1	0	0	54.6875
182	ABA	0	2	H	24-Apr	April	2017	16/05/2017	30	30	70	128	58	61	2	1	0.78125	54.6875
182	ABA	0	2	H	24-Apr	April	2017	16/05/2017	30	30	70	128	58	61	3	32	25	54.6875
182	ABA	0	2	H	24-Apr	April	2017	16/05/2017	30	30	70	128	58	61	4	17	13.28125	54.6875
182	ABA	0	2	H	24-Apr	April	2017	16/05/2017	30	30	70	128	58	61	5	8	6.25	54.6875
182	ABA	0	2	H	24-Apr	April	2017	16/05/2017	30	30	70	128	58	61	6	9	7.03125	54.6875
182	ABA	0	2	H	24-Apr	April	2017	16/05/2017	30	30	70	128	58	61	7	2	1.5625	54.6875
182	ABA	0	2	H	24-Apr	April	2017	16/05/2017	30	30	70	128	58	61	8	1	0.78125	54.6875
182	ABA	0	2	H	24-Apr	April	2017	16/05/2017	30	30	70	128	58	61	9	0	0	54.6875
182	ABA	0	2	H	24-Apr	April	2017	16/05/2017	30	30	70	128	58	61	10	0	0	54.6875
182	ABA	0	2	H	24-Apr	April	2017	16/05/2017	30	30	70	128	58	61	11	0	0	54.6875
182	ABA	0	2	H	24-Apr	April	2017	16/05/2017	30	30	70	128	58	61	12	0	0	54.6875
182	ABA	0	2	H	24-Apr	April	2017	16/05/2017	30	30	70	128	58	61	13	0	0	54.6875
182	ABA	0	2	H	24-Apr	April	2017	16/05/2017	30	30	70	128	58	61	14	0	0	54.6875
182	ABA	0	2	H	24-Apr	April	2017	16/05/2017	30	30	70	128	58	61	15	0	0	54.6875
182	ABA	0	2	H	24-Apr	April	2017	16/05/2017	30	30	70	128	58	61	16	0	0	54.6875
182	ABA	0	2	H	24-Apr	April	2017	16/05/2017	30	30	70	128	58	61	17	0	0	54.6875
182	ABA	0	2	H	24-Apr	April	2017	16/05/2017	30	30	70	128	58	61	18	0	0	54.6875
182	ABA	0	2	H	24-Apr	April	2017	16/05/2017	30	30	70	128	58	61	19	0	0	54.6875
182	ABA	0	2	H	24-Apr	April	2017	16/05/2017	30	30	70	128	58	61	20	0	0	54.6875
182	ABA	1	1	H	23-Jan	January	2017	6/3/2017	33	33	83	98	15	58	1	0	0	84.6938775510204
182	ABA	1	1	H	23-Jan	January	2017	6/3/2017	33	33	83	98	15	58	2	0	0	84.6938775510204
182	ABA	1	1	H	23-Jan	January	2017	6/3/2017	33	33	83	98	15	58	3	4	4.08163265306122	84.6938775510204
182	ABA	1	1	H	23-Jan	January	2017	6/3/2017	33	33	83	98	15	58	4	9	9.18367346938776	84.6938775510204
182	ABA	1	1	H	23-Jan	January	2017	6/3/2017	33	33	83	98	15	58	5	21	21.4285714285714	84.6938775510204
182	ABA	1	1	H	23-Jan	January	2017	6/3/2017	33	33	83	98	15	58	6	20	20.4081632653061	84.6938775510204
182	ABA	1	1	H	23-Jan	January	2017	6/3/2017	33	33	83	98	15	58	7	7	7.14285714285714	84.6938775510204
182	ABA	1	1	H	23-Jan	January	2017	6/3/2017	33	33	83	98	15	58	8	6	6.12244897959184	84.6938775510204
182	ABA	1	1	H	23-Jan	January	2017	6/3/2017	33	33	83	98	15	58	9	4	4.08163265306122	84.6938775510204
182	ABA	1	1	H	23-Jan	January	2017	6/3/2017	33	33	83	98	15	58	10	5	5.10204081632653	84.6938775510204
182	ABA	1	1	H	23-Jan	January	2017	6/3/2017	33	33	83	98	15	58	11	1	1.02040816326531	84.6938775510204
182	ABA	1	1	H	23-Jan	January	2017	6/3/2017	33	33	83	98	15	58	12	5	5.10204081632653	84.6938775510204
182	ABA	1	1	H	23-Jan	January	2017	6/3/2017	33	33	83	98	15	58	13	1	1.02040816326531	84.6938775510204
182	ABA	1	1	H	23-Jan	January	2017	6/3/2017	33	33	83	98	15	58	14	0	0	84.6938775510204
182	ABA	1	1	H	23-Jan	January	2017	6/3/2017	33	33	83	98	15	58	15	0	0	84.6938775510204
182	ABA	1	1	H	23-Jan	January	2017	6/3/2017	33	33	83	98	15	58	16	0	0	84.6938775510204
182	ABA	1	1	H	23-Jan	January	2017	6/3/2017	33	33	83	98	15	58	17	0	0	84.6938775510204
182	ABA	1	1	H	23-Jan	January	2017	6/3/2017	33	33	83	98	15	58	18	0	0	84.6938775510204
182	ABA	1	1	H	23-Jan	January	2017	6/3/2017	33	33	83	98	15	58	19	0	0	84.6938775510204
182	ABA	1	1	H	23-Jan	January	2017	6/3/2017	33	33	83	98	15	58	20	0	0	84.6938775510204
182	ABA	1	1b	H	2-Feb	February	2017	6/3/2017	30	30	104	139	35	66	1	0	0	74.8201438848921
182	ABA	1	1b	H	2-Feb	February	2017	6/3/2017	30	30	104	139	35	66	2	0	0	74.8201438848921
182	ABA	1	1b	H	2-Feb	February	2017	6/3/2017	30	30	104	139	35	66	3	1	0.719424460431655	74.8201438848921
182	ABA	1	1b	H	2-Feb	February	2017	6/3/2017	30	30	104	139	35	66	4	20	14.3884892086331	74.8201438848921
182	ABA	1	1b	H	2-Feb	February	2017	6/3/2017	30	30	104	139	35	66	5	20	14.3884892086331	74.8201438848921
182	ABA	1	1b	H	2-Feb	February	2017	6/3/2017	30	30	104	139	35	66	6	14	10.0719424460432	74.8201438848921
182	ABA	1	1b	H	2-Feb	February	2017	6/3/2017	30	30	104	139	35	66	7	10	7.19424460431655	74.8201438848921
182	ABA	1	1b	H	2-Feb	February	2017	6/3/2017	30	30	104	139	35	66	8	13	9.35251798561151	74.8201438848921
182	ABA	1	1b	H	2-Feb	February	2017	6/3/2017	30	30	104	139	35	66	9	10	7.19424460431655	74.8201438848921
182	ABA	1	1b	H	2-Feb	February	2017	6/3/2017	30	30	104	139	35	66	10	3	2.15827338129496	74.8201438848921
182	ABA	1	1b	H	2-Feb	February	2017	6/3/2017	30	30	104	139	35	66	11	4	2.87769784172662	74.8201438848921
182	ABA	1	1b	H	2-Feb	February	2017	6/3/2017	30	30	104	139	35	66	12	1	0.719424460431655	74.8201438848921
182	ABA	1	1b	H	2-Feb	February	2017	6/3/2017	30	30	104	139	35	66	13	2	1.43884892086331	74.8201438848921
182	ABA	1	1b	H	2-Feb	February	2017	6/3/2017	30	30	104	139	35	66	14	1	0.719424460431655	74.8201438848921
182	ABA	1	1b	H	2-Feb	February	2017	6/3/2017	30	30	104	139	35	66	15	0	0	74.8201438848921
182	ABA	1	1b	H	2-Feb	February	2017	6/3/2017	30	30	104	139	35	66	16	0	0	74.8201438848921
182	ABA	1	1b	H	2-Feb	February	2017	6/3/2017	30	30	104	139	35	66	17	1	0.719424460431655	74.8201438848921
182	ABA	1	1b	H	2-Feb	February	2017	6/3/2017	30	30	104	139	35	66	18	1	0.719424460431655	74.8201438848921
182	ABA	1	1b	H	2-Feb	February	2017	6/3/2017	30	30	104	139	35	66	19	2	1.43884892086331	74.8201438848921
182	ABA	1	1b	H	2-Feb	February	2017	6/3/2017	30	30	104	139	35	66	20	1	0.719424460431655	74.8201438848921
182	ABA	1	2	H	24-Apr	April	2017	16/05/2017	30	30	89	113	24	62	1	0	0	78.7610619469027
182	ABA	1	2	H	24-Apr	April	2017	16/05/2017	30	30	89	113	24	62	2	0	0	78.7610619469027
182	ABA	1	2	H	24-Apr	April	2017	16/05/2017	30	30	89	113	24	62	3	4	3.53982300884956	78.7610619469027
182	ABA	1	2	H	24-Apr	April	2017	16/05/2017	30	30	89	113	24	62	4	13	11.5044247787611	78.7610619469027
182	ABA	1	2	H	24-Apr	April	2017	16/05/2017	30	30	89	113	24	62	5	18	15.929203539823	78.7610619469027
182	ABA	1	2	H	24-Apr	April	2017	16/05/2017	30	30	89	113	24	62	6	12	10.6194690265487	78.7610619469027
182	ABA	1	2	H	24-Apr	April	2017	16/05/2017	30	30	89	113	24	62	7	13	11.5044247787611	78.7610619469027
182	ABA	1	2	H	24-Apr	April	2017	16/05/2017	30	30	89	113	24	62	8	8	7.07964601769912	78.7610619469027
182	ABA	1	2	H	24-Apr	April	2017	16/05/2017	30	30	89	113	24	62	9	14	12.3893805309735	78.7610619469027
182	ABA	1	2	H	24-Apr	April	2017	16/05/2017	30	30	89	113	24	62	10	2	1.76991150442478	78.7610619469027
182	ABA	1	2	H	24-Apr	April	2017	16/05/2017	30	30	89	113	24	62	11	0	0	78.7610619469027
182	ABA	1	2	H	24-Apr	April	2017	16/05/2017	30	30	89	113	24	62	12	3	2.65486725663717	78.7610619469027
182	ABA	1	2	H	24-Apr	April	2017	16/05/2017	30	30	89	113	24	62	13	0	0	78.7610619469027
182	ABA	1	2	H	24-Apr	April	2017	16/05/2017	30	30	89	113	24	62	14	1	0.884955752212389	78.7610619469027
182	ABA	1	2	H	24-Apr	April	2017	16/05/2017	30	30	89	113	24	62	15	0	0	78.7610619469027
182	ABA	1	2	H	24-Apr	April	2017	16/05/2017	30	30	89	113	24	62	16	0	0	78.7610619469027
182	ABA	1	2	H	24-Apr	April	2017	16/05/2017	30	30	89	113	24	62	17	1	0.884955752212389	78.7610619469027
182	ABA	1	2	H	24-Apr	April	2017	16/05/2017	30	30	89	113	24	62	18	0	0	78.7610619469027
182	ABA	1	2	H	24-Apr	April	2017	16/05/2017	30	30	89	113	24	62	19	0	0	78.7610619469027
182	ABA	1	2	H	24-Apr	April	2017	16/05/2017	30	30	89	113	24	62	20	0	0	78.7610619469027
182	ABA	5	1	H	23-Jan	January	2017	7/3/2017	33	33	18	108	90	59	1	0	0	16.6666666666667
182	ABA	5	1	H	23-Jan	January	2017	7/3/2017	33	33	18	108	90	59	2	0	0	16.6666666666667
182	ABA	5	1	H	23-Jan	January	2017	7/3/2017	33	33	18	108	90	59	3	0	0	16.6666666666667
182	ABA	5	1	H	23-Jan	January	2017	7/3/2017	33	33	18	108	90	59	4	3	2.77777777777778	16.6666666666667
182	ABA	5	1	H	23-Jan	January	2017	7/3/2017	33	33	18	108	90	59	5	1	0.925925925925926	16.6666666666667
182	ABA	5	1	H	23-Jan	January	2017	7/3/2017	33	33	18	108	90	59	6	3	2.77777777777778	16.6666666666667
182	ABA	5	1	H	23-Jan	January	2017	7/3/2017	33	33	18	108	90	59	7	0	0	16.6666666666667
182	ABA	5	1	H	23-Jan	January	2017	7/3/2017	33	33	18	108	90	59	8	1	0.925925925925926	16.6666666666667
182	ABA	5	1	H	23-Jan	January	2017	7/3/2017	33	33	18	108	90	59	9	2	1.85185185185185	16.6666666666667
182	ABA	5	1	H	23-Jan	January	2017	7/3/2017	33	33	18	108	90	59	10	0	0	16.6666666666667
182	ABA	5	1	H	23-Jan	January	2017	7/3/2017	33	33	18	108	90	59	11	0	0	16.6666666666667
182	ABA	5	1	H	23-Jan	January	2017	7/3/2017	33	33	18	108	90	59	12	2	1.85185185185185	16.6666666666667
182	ABA	5	1	H	23-Jan	January	2017	7/3/2017	33	33	18	108	90	59	13	0	0	16.6666666666667
182	ABA	5	1	H	23-Jan	January	2017	7/3/2017	33	33	18	108	90	59	14	0	0	16.6666666666667
182	ABA	5	1	H	23-Jan	January	2017	7/3/2017	33	33	18	108	90	59	15	0	0	16.6666666666667
182	ABA	5	1	H	23-Jan	January	2017	7/3/2017	33	33	18	108	90	59	16	2	1.85185185185185	16.6666666666667
182	ABA	5	1	H	23-Jan	January	2017	7/3/2017	33	33	18	108	90	59	17	1	0.925925925925926	16.6666666666667
182	ABA	5	1	H	23-Jan	January	2017	7/3/2017	33	33	18	108	90	59	18	0	0	16.6666666666667
182	ABA	5	1	H	23-Jan	January	2017	7/3/2017	33	33	18	108	90	59	19	3	2.77777777777778	16.6666666666667
182	ABA	5	1	H	23-Jan	January	2017	7/3/2017	33	33	18	108	90	59	20	0	0	16.6666666666667
182	ABA	5	1b	H	2-Feb	February	2017	24/02/2017	30	30	14	137	123	67	1	0	0	10.2189781021898
182	ABA	5	1b	H	2-Feb	February	2017	24/02/2017	30	30	14	137	123	67	2	0	0	10.2189781021898
182	ABA	5	1b	H	2-Feb	February	2017	24/02/2017	30	30	14	137	123	67	3	0	0	10.2189781021898
182	ABA	5	1b	H	2-Feb	February	2017	24/02/2017	30	30	14	137	123	67	4	1	0.72992700729927	10.2189781021898
182	ABA	5	1b	H	2-Feb	February	2017	24/02/2017	30	30	14	137	123	67	5	4	2.91970802919708	10.2189781021898
182	ABA	5	1b	H	2-Feb	February	2017	24/02/2017	30	30	14	137	123	67	6	2	1.45985401459854	10.2189781021898
182	ABA	5	1b	H	2-Feb	February	2017	24/02/2017	30	30	14	137	123	67	7	1	0.72992700729927	10.2189781021898
182	ABA	5	1b	H	2-Feb	February	2017	24/02/2017	30	30	14	137	123	67	8	2	1.45985401459854	10.2189781021898
182	ABA	5	1b	H	2-Feb	February	2017	24/02/2017	30	30	14	137	123	67	9	1	0.72992700729927	10.2189781021898
182	ABA	5	1b	H	2-Feb	February	2017	24/02/2017	30	30	14	137	123	67	10	0	0	10.2189781021898
182	ABA	5	1b	H	2-Feb	February	2017	24/02/2017	30	30	14	137	123	67	11	2	1.45985401459854	10.2189781021898
182	ABA	5	1b	H	2-Feb	February	2017	24/02/2017	30	30	14	137	123	67	12	0	0	10.2189781021898
182	ABA	5	1b	H	2-Feb	February	2017	24/02/2017	30	30	14	137	123	67	13	0	0	10.2189781021898
182	ABA	5	1b	H	2-Feb	February	2017	24/02/2017	30	30	14	137	123	67	14	0	0	10.2189781021898
182	ABA	5	1b	H	2-Feb	February	2017	24/02/2017	30	30	14	137	123	67	15	0	0	10.2189781021898
182	ABA	5	1b	H	2-Feb	February	2017	24/02/2017	30	30	14	137	123	67	16	0	0	10.2189781021898
182	ABA	5	1b	H	2-Feb	February	2017	24/02/2017	30	30	14	137	123	67	17	0	0	10.2189781021898
182	ABA	5	1b	H	2-Feb	February	2017	24/02/2017	30	30	14	137	123	67	18	0	0	10.2189781021898
182	ABA	5	1b	H	2-Feb	February	2017	24/02/2017	30	30	14	137	123	67	19	1	0.72992700729927	10.2189781021898
182	ABA	5	1b	H	2-Feb	February	2017	24/02/2017	30	30	14	137	123	67	20	0	0	10.2189781021898
182	ABA	5	2	H	24-Apr	April	2017	17/05/2017	30	30	7	146	139	63	1	0	0	4.79452054794521
182	ABA	5	2	H	24-Apr	April	2017	17/05/2017	30	30	7	146	139	63	2	0	0	4.79452054794521
182	ABA	5	2	H	24-Apr	April	2017	17/05/2017	30	30	7	146	139	63	3	0	0	4.79452054794521
182	ABA	5	2	H	24-Apr	April	2017	17/05/2017	30	30	7	146	139	63	4	0	0	4.79452054794521
182	ABA	5	2	H	24-Apr	April	2017	17/05/2017	30	30	7	146	139	63	5	3	2.05479452054794	4.79452054794521
182	ABA	5	2	H	24-Apr	April	2017	17/05/2017	30	30	7	146	139	63	6	1	0.684931506849315	4.79452054794521
182	ABA	5	2	H	24-Apr	April	2017	17/05/2017	30	30	7	146	139	63	7	0	0	4.79452054794521
182	ABA	5	2	H	24-Apr	April	2017	17/05/2017	30	30	7	146	139	63	8	0	0	4.79452054794521
182	ABA	5	2	H	24-Apr	April	2017	17/05/2017	30	30	7	146	139	63	9	1	0.684931506849315	4.79452054794521
182	ABA	5	2	H	24-Apr	April	2017	17/05/2017	30	30	7	146	139	63	10	0	0	4.79452054794521
182	ABA	5	2	H	24-Apr	April	2017	17/05/2017	30	30	7	146	139	63	11	0	0	4.79452054794521
182	ABA	5	2	H	24-Apr	April	2017	17/05/2017	30	30	7	146	139	63	12	0	0	4.79452054794521
182	ABA	5	2	H	24-Apr	April	2017	17/05/2017	30	30	7	146	139	63	13	0	0	4.79452054794521
182	ABA	5	2	H	24-Apr	April	2017	17/05/2017	30	30	7	146	139	63	14	1	0.684931506849315	4.79452054794521
182	ABA	5	2	H	24-Apr	April	2017	17/05/2017	30	30	7	146	139	63	15	0	0	4.79452054794521
182	ABA	5	2	H	24-Apr	April	2017	17/05/2017	30	30	7	146	139	63	16	0	0	4.79452054794521
182	ABA	5	2	H	24-Apr	April	2017	17/05/2017	30	30	7	146	139	63	17	1	0.684931506849315	4.79452054794521
182	ABA	5	2	H	24-Apr	April	2017	17/05/2017	30	30	7	146	139	63	18	0	0	4.79452054794521
182	ABA	5	2	H	24-Apr	April	2017	17/05/2017	30	30	7	146	139	63	19	0	0	4.79452054794521
182	ABA	5	2	H	24-Apr	April	2017	17/05/2017	30	30	7	146	139	63	20	0	0	4.79452054794521
182	ABA	10	1	H	23-Jan	January	2017	17/02/2017	33	33	4	94	90	60	1	0	0	4.25531914893617
182	ABA	10	1	H	23-Jan	January	2017	17/02/2017	33	33	4	94	90	60	2	0	0	4.25531914893617
182	ABA	10	1	H	23-Jan	January	2017	17/02/2017	33	33	4	94	90	60	3	0	0	4.25531914893617
182	ABA	10	1	H	23-Jan	January	2017	17/02/2017	33	33	4	94	90	60	4	0	0	4.25531914893617
182	ABA	10	1	H	23-Jan	January	2017	17/02/2017	33	33	4	94	90	60	5	1	1.06382978723404	4.25531914893617
182	ABA	10	1	H	23-Jan	January	2017	17/02/2017	33	33	4	94	90	60	6	0	0	4.25531914893617
182	ABA	10	1	H	23-Jan	January	2017	17/02/2017	33	33	4	94	90	60	7	0	0	4.25531914893617
182	ABA	10	1	H	23-Jan	January	2017	17/02/2017	33	33	4	94	90	60	8	2	2.12765957446809	4.25531914893617
182	ABA	10	1	H	23-Jan	January	2017	17/02/2017	33	33	4	94	90	60	9	0	0	4.25531914893617
182	ABA	10	1	H	23-Jan	January	2017	17/02/2017	33	33	4	94	90	60	10	0	0	4.25531914893617
182	ABA	10	1	H	23-Jan	January	2017	17/02/2017	33	33	4	94	90	60	11	0	0	4.25531914893617
182	ABA	10	1	H	23-Jan	January	2017	17/02/2017	33	33	4	94	90	60	12	0	0	4.25531914893617
182	ABA	10	1	H	23-Jan	January	2017	17/02/2017	33	33	4	94	90	60	13	0	0	4.25531914893617
182	ABA	10	1	H	23-Jan	January	2017	17/02/2017	33	33	4	94	90	60	14	0	0	4.25531914893617
182	ABA	10	1	H	23-Jan	January	2017	17/02/2017	33	33	4	94	90	60	15	0	0	4.25531914893617
182	ABA	10	1	H	23-Jan	January	2017	17/02/2017	33	33	4	94	90	60	16	1	1.06382978723404	4.25531914893617
182	ABA	10	1	H	23-Jan	January	2017	17/02/2017	33	33	4	94	90	60	17	0	0	4.25531914893617
182	ABA	10	1	H	23-Jan	January	2017	17/02/2017	33	33	4	94	90	60	18	0	0	4.25531914893617
182	ABA	10	1	H	23-Jan	January	2017	17/02/2017	33	33	4	94	90	60	19	0	0	4.25531914893617
182	ABA	10	1	H	23-Jan	January	2017	17/02/2017	33	33	4	94	90	60	20	0	0	4.25531914893617
182	ABA	10	1b	H	2-Feb	February	2017	6/3/2017	30	30	4	187	183	68	1	0	0	2.13903743315508
182	ABA	10	1b	H	2-Feb	February	2017	6/3/2017	30	30	4	187	183	68	2	0	0	2.13903743315508
182	ABA	10	1b	H	2-Feb	February	2017	6/3/2017	30	30	4	187	183	68	3	0	0	2.13903743315508
182	ABA	10	1b	H	2-Feb	February	2017	6/3/2017	30	30	4	187	183	68	4	0	0	2.13903743315508
182	ABA	10	1b	H	2-Feb	February	2017	6/3/2017	30	30	4	187	183	68	5	0	0	2.13903743315508
182	ABA	10	1b	H	2-Feb	February	2017	6/3/2017	30	30	4	187	183	68	6	0	0	2.13903743315508
182	ABA	10	1b	H	2-Feb	February	2017	6/3/2017	30	30	4	187	183	68	7	0	0	2.13903743315508
182	ABA	10	1b	H	2-Feb	February	2017	6/3/2017	30	30	4	187	183	68	8	2	1.06951871657754	2.13903743315508
182	ABA	10	1b	H	2-Feb	February	2017	6/3/2017	30	30	4	187	183	68	9	0	0	2.13903743315508
182	ABA	10	1b	H	2-Feb	February	2017	6/3/2017	30	30	4	187	183	68	10	0	0	2.13903743315508
182	ABA	10	1b	H	2-Feb	February	2017	6/3/2017	30	30	4	187	183	68	11	1	0.53475935828877	2.13903743315508
182	ABA	10	1b	H	2-Feb	February	2017	6/3/2017	30	30	4	187	183	68	12	0	0	2.13903743315508
182	ABA	10	1b	H	2-Feb	February	2017	6/3/2017	30	30	4	187	183	68	13	0	0	2.13903743315508
182	ABA	10	1b	H	2-Feb	February	2017	6/3/2017	30	30	4	187	183	68	14	1	0.53475935828877	2.13903743315508
182	ABA	10	1b	H	2-Feb	February	2017	6/3/2017	30	30	4	187	183	68	15	0	0	2.13903743315508
182	ABA	10	1b	H	2-Feb	February	2017	6/3/2017	30	30	4	187	183	68	16	0	0	2.13903743315508
182	ABA	10	1b	H	2-Feb	February	2017	6/3/2017	30	30	4	187	183	68	17	0	0	2.13903743315508
182	ABA	10	1b	H	2-Feb	February	2017	6/3/2017	30	30	4	187	183	68	18	0	0	2.13903743315508
182	ABA	10	1b	H	2-Feb	February	2017	6/3/2017	30	30	4	187	183	68	19	0	0	2.13903743315508
182	ABA	10	1b	H	2-Feb	February	2017	6/3/2017	30	30	4	187	183	68	20	0	0	2.13903743315508
182	ABA	10	2	H	24-Apr	April	2017	16/05/2017	30	30	6	136	130	64	1	0	0	4.41176470588235
182	ABA	10	2	H	24-Apr	April	2017	16/05/2017	30	30	6	136	130	64	2	0	0	4.41176470588235
182	ABA	10	2	H	24-Apr	April	2017	16/05/2017	30	30	6	136	130	64	3	0	0	4.41176470588235
182	ABA	10	2	H	24-Apr	April	2017	16/05/2017	30	30	6	136	130	64	4	1	0.735294117647059	4.41176470588235
182	ABA	10	2	H	24-Apr	April	2017	16/05/2017	30	30	6	136	130	64	5	2	1.47058823529412	4.41176470588235
182	ABA	10	2	H	24-Apr	April	2017	16/05/2017	30	30	6	136	130	64	6	0	0	4.41176470588235
182	ABA	10	2	H	24-Apr	April	2017	16/05/2017	30	30	6	136	130	64	7	1	0.735294117647059	4.41176470588235
182	ABA	10	2	H	24-Apr	April	2017	16/05/2017	30	30	6	136	130	64	8	0	0	4.41176470588235
182	ABA	10	2	H	24-Apr	April	2017	16/05/2017	30	30	6	136	130	64	9	1	0.735294117647059	4.41176470588235
182	ABA	10	2	H	24-Apr	April	2017	16/05/2017	30	30	6	136	130	64	10	0	0	4.41176470588235
182	ABA	10	2	H	24-Apr	April	2017	16/05/2017	30	30	6	136	130	64	11	0	0	4.41176470588235
182	ABA	10	2	H	24-Apr	April	2017	16/05/2017	30	30	6	136	130	64	12	0	0	4.41176470588235
182	ABA	10	2	H	24-Apr	April	2017	16/05/2017	30	30	6	136	130	64	13	0	0	4.41176470588235
182	ABA	10	2	H	24-Apr	April	2017	16/05/2017	30	30	6	136	130	64	14	0	0	4.41176470588235
182	ABA	10	2	H	24-Apr	April	2017	16/05/2017	30	30	6	136	130	64	15	1	0.735294117647059	4.41176470588235
182	ABA	10	2	H	24-Apr	April	2017	16/05/2017	30	30	6	136	130	64	16	0	0	4.41176470588235
182	ABA	10	2	H	24-Apr	April	2017	16/05/2017	30	30	6	136	130	64	17	0	0	4.41176470588235
182	ABA	10	2	H	24-Apr	April	2017	16/05/2017	30	30	6	136	130	64	18	0	0	4.41176470588235
182	ABA	10	2	H	24-Apr	April	2017	16/05/2017	30	30	6	136	130	64	19	0	0	4.41176470588235
182	ABA	10	2	H	24-Apr	April	2017	16/05/2017	30	30	6	136	130	64	20	0	0	4.41176470588235
182	GA	0	1	H	24/04/2017	4	2017	16/05/2017	31	31	103	119	16	69	1	0	0	86.5546218487395
182	GA	0	1	H	24/04/2017	4	2017	16/05/2017	31	31	103	119	16	69	2	1	0.840336134453782	86.5546218487395
182	GA	0	1	H	24/04/2017	4	2017	16/05/2017	31	31	103	119	16	69	3	25	21.0084033613445	86.5546218487395
182	GA	0	1	H	24/04/2017	4	2017	16/05/2017	31	31	103	119	16	69	4	18	15.1260504201681	86.5546218487395
182	GA	0	1	H	24/04/2017	4	2017	16/05/2017	31	31	103	119	16	69	5	4	3.36134453781513	86.5546218487395
182	GA	0	1	H	24/04/2017	4	2017	16/05/2017	31	31	103	119	16	69	6	7	5.88235294117647	86.5546218487395
182	GA	0	1	H	24/04/2017	4	2017	16/05/2017	31	31	103	119	16	69	7	15	12.6050420168067	86.5546218487395
182	GA	0	1	H	24/04/2017	4	2017	16/05/2017	31	31	103	119	16	69	8	13	10.9243697478992	86.5546218487395
182	GA	0	1	H	24/04/2017	4	2017	16/05/2017	31	31	103	119	16	69	9	14	11.7647058823529	86.5546218487395
182	GA	0	1	H	24/04/2017	4	2017	16/05/2017	31	31	103	119	16	69	10	3	2.52100840336134	86.5546218487395
182	GA	0	1	H	24/04/2017	4	2017	16/05/2017	31	31	103	119	16	69	11	1	0.840336134453782	86.5546218487395
182	GA	0	1	H	24/04/2017	4	2017	16/05/2017	31	31	103	119	16	69	12	0	0	86.5546218487395
182	GA	0	1	H	24/04/2017	4	2017	16/05/2017	31	31	103	119	16	69	13	0	0	86.5546218487395
182	GA	0	1	H	24/04/2017	4	2017	16/05/2017	31	31	103	119	16	69	14	0	0	86.5546218487395
182	GA	0	1	H	24/04/2017	4	2017	16/05/2017	31	31	103	119	16	69	15	1	0.840336134453782	86.5546218487395
182	GA	0	1	H	24/04/2017	4	2017	16/05/2017	31	31	103	119	16	69	16	0	0	86.5546218487395
182	GA	0	1	H	24/04/2017	4	2017	16/05/2017	31	31	103	119	16	69	17	0	0	86.5546218487395
182	GA	0	1	H	24/04/2017	4	2017	16/05/2017	31	31	103	119	16	69	18	1	0.840336134453782	86.5546218487395
182	GA	0	1	H	24/04/2017	4	2017	16/05/2017	31	31	103	119	16	69	19	0	0	86.5546218487395
182	GA	0	1	H	24/04/2017	4	2017	16/05/2017	31	31	103	119	16	69	20	0	0	86.5546218487395
182	GA	0	2	H	20/07/2018	7	2018	14/08/2018	28	28	181	189	8	73	1	0	0	95.7671957671958
182	GA	0	2	H	20/07/2018	7	2018	14/08/2018	28	28	181	189	8	73	2	2	1.05820105820106	95.7671957671958
182	GA	0	2	H	20/07/2018	7	2018	14/08/2018	28	28	181	189	8	73	3	102	53.968253968254	95.7671957671958
182	GA	0	2	H	20/07/2018	7	2018	14/08/2018	28	28	181	189	8	73	4	30	15.8730158730159	95.7671957671958
182	GA	0	2	H	20/07/2018	7	2018	14/08/2018	28	28	181	189	8	73	5	6	3.17460317460317	95.7671957671958
182	GA	0	2	H	20/07/2018	7	2018	14/08/2018	28	28	181	189	8	73	6	26	13.7566137566138	95.7671957671958
182	GA	0	2	H	20/07/2018	7	2018	14/08/2018	28	28	181	189	8	73	7	13	6.87830687830688	95.7671957671958
182	GA	0	2	H	20/07/2018	7	2018	14/08/2018	28	28	181	189	8	73	8	1	0.529100529100529	95.7671957671958
182	GA	0	2	H	20/07/2018	7	2018	14/08/2018	28	28	181	189	8	73	9	0	0	95.7671957671958
182	GA	0	2	H	20/07/2018	7	2018	14/08/2018	28	28	181	189	8	73	10	0	0	95.7671957671958
182	GA	0	2	H	20/07/2018	7	2018	14/08/2018	28	28	181	189	8	73	11	1	0.529100529100529	95.7671957671958
182	GA	0	2	H	20/07/2018	7	2018	14/08/2018	28	28	181	189	8	73	12	0	0	95.7671957671958
182	GA	0	2	H	20/07/2018	7	2018	14/08/2018	28	28	181	189	8	73	13	0	0	95.7671957671958
182	GA	0	2	H	20/07/2018	7	2018	14/08/2018	28	28	181	189	8	73	14	0	0	95.7671957671958
182	GA	0	2	H	20/07/2018	7	2018	14/08/2018	28	28	181	189	8	73	15	0	0	95.7671957671958
182	GA	0	2	H	20/07/2018	7	2018	14/08/2018	28	28	181	189	8	73	16	0	0	95.7671957671958
182	GA	0	2	H	20/07/2018	7	2018	14/08/2018	28	28	181	189	8	73	17	0	0	95.7671957671958
182	GA	0	2	H	20/07/2018	7	2018	14/08/2018	28	28	181	189	8	73	18	0	0	95.7671957671958
182	GA	0	2	H	20/07/2018	7	2018	14/08/2018	28	28	181	189	8	73	19	0	0	95.7671957671958
182	GA	0	2	H	20/07/2018	7	2018	14/08/2018	28	28	181	189	8	73	20	0	0	95.7671957671958
182	GA	1	1	H	24/04/2017	4	2017	16/05/2017	31	31	112	112	0	70	1	0	0	100
182	GA	1	1	H	24/04/2017	4	2017	16/05/2017	31	31	112	112	0	70	2	0	0	100
182	GA	1	1	H	24/04/2017	4	2017	16/05/2017	31	31	112	112	0	70	3	38	33.9285714285714	100
182	GA	1	1	H	24/04/2017	4	2017	16/05/2017	31	31	112	112	0	70	4	22	19.6428571428571	100
182	GA	1	1	H	24/04/2017	4	2017	16/05/2017	31	31	112	112	0	70	5	10	8.92857142857143	100
182	GA	1	1	H	24/04/2017	4	2017	16/05/2017	31	31	112	112	0	70	6	4	3.57142857142857	100
182	GA	1	1	H	24/04/2017	4	2017	16/05/2017	31	31	112	112	0	70	7	6	5.35714285714286	100
182	GA	1	1	H	24/04/2017	4	2017	16/05/2017	31	31	112	112	0	70	8	5	4.46428571428571	100
182	GA	1	1	H	24/04/2017	4	2017	16/05/2017	31	31	112	112	0	70	9	15	13.3928571428571	100
182	GA	1	1	H	24/04/2017	4	2017	16/05/2017	31	31	112	112	0	70	10	8	7.14285714285714	100
182	GA	1	1	H	24/04/2017	4	2017	16/05/2017	31	31	112	112	0	70	11	0	0	100
182	GA	1	1	H	24/04/2017	4	2017	16/05/2017	31	31	112	112	0	70	12	0	0	100
182	GA	1	1	H	24/04/2017	4	2017	16/05/2017	31	31	112	112	0	70	13	0	0	100
182	GA	1	1	H	24/04/2017	4	2017	16/05/2017	31	31	112	112	0	70	14	1	0.892857142857143	100
182	GA	1	1	H	24/04/2017	4	2017	16/05/2017	31	31	112	112	0	70	15	0	0	100
182	GA	1	1	H	24/04/2017	4	2017	16/05/2017	31	31	112	112	0	70	16	0	0	100
182	GA	1	1	H	24/04/2017	4	2017	16/05/2017	31	31	112	112	0	70	17	0	0	100
182	GA	1	1	H	24/04/2017	4	2017	16/05/2017	31	31	112	112	0	70	18	2	1.78571428571429	100
182	GA	1	1	H	24/04/2017	4	2017	16/05/2017	31	31	112	112	0	70	19	0	0	100
182	GA	1	1	H	24/04/2017	4	2017	16/05/2017	31	31	112	112	0	70	20	1	0.892857142857143	100
182	GA	1	2	H	20/07/2018	7	2018	14/08/2018	28	28	157	162	5	74	1	0	0	96.9135802469136
182	GA	1	2	H	20/07/2018	7	2018	14/08/2018	28	28	157	162	5	74	2	2	1.23456790123457	96.9135802469136
182	GA	1	2	H	20/07/2018	7	2018	14/08/2018	28	28	157	162	5	74	3	89	54.9382716049383	96.9135802469136
182	GA	1	2	H	20/07/2018	7	2018	14/08/2018	28	28	157	162	5	74	4	33	20.3703703703704	96.9135802469136
182	GA	1	2	H	20/07/2018	7	2018	14/08/2018	28	28	157	162	5	74	5	6	3.7037037037037	96.9135802469136
182	GA	1	2	H	20/07/2018	7	2018	14/08/2018	28	28	157	162	5	74	6	4	2.46913580246914	96.9135802469136
182	GA	1	2	H	20/07/2018	7	2018	14/08/2018	28	28	157	162	5	74	7	14	8.64197530864197	96.9135802469136
182	GA	1	2	H	20/07/2018	7	2018	14/08/2018	28	28	157	162	5	74	8	5	3.08641975308642	96.9135802469136
182	GA	1	2	H	20/07/2018	7	2018	14/08/2018	28	28	157	162	5	74	9	3	1.85185185185185	96.9135802469136
182	GA	1	2	H	20/07/2018	7	2018	14/08/2018	28	28	157	162	5	74	10	1	0.617283950617284	96.9135802469136
182	GA	1	2	H	20/07/2018	7	2018	14/08/2018	28	28	157	162	5	74	11	0	0	96.9135802469136
182	GA	1	2	H	20/07/2018	7	2018	14/08/2018	28	28	157	162	5	74	12	0	0	96.9135802469136
182	GA	1	2	H	20/07/2018	7	2018	14/08/2018	28	28	157	162	5	74	13	0	0	96.9135802469136
182	GA	1	2	H	20/07/2018	7	2018	14/08/2018	28	28	157	162	5	74	14	0	0	96.9135802469136
182	GA	1	2	H	20/07/2018	7	2018	14/08/2018	28	28	157	162	5	74	15	0	0	96.9135802469136
182	GA	1	2	H	20/07/2018	7	2018	14/08/2018	28	28	157	162	5	74	16	0	0	96.9135802469136
182	GA	1	2	H	20/07/2018	7	2018	14/08/2018	28	28	157	162	5	74	17	0	0	96.9135802469136
182	GA	1	2	H	20/07/2018	7	2018	14/08/2018	28	28	157	162	5	74	18	0	0	96.9135802469136
182	GA	1	2	H	20/07/2018	7	2018	14/08/2018	28	28	157	162	5	74	19	0	0	96.9135802469136
182	GA	1	2	H	20/07/2018	7	2018	14/08/2018	28	28	157	162	5	74	20	0	0	96.9135802469136
182	GA	10	1	H	24/04/2017	4	2017	16/05/2017	31	31	133	133	0	71	1	0	0	100
182	GA	10	1	H	24/04/2017	4	2017	16/05/2017	31	31	133	133	0	71	2	13	9.77443609022556	100
182	GA	10	1	H	24/04/2017	4	2017	16/05/2017	31	31	133	133	0	71	3	71	53.3834586466165	100
182	GA	10	1	H	24/04/2017	4	2017	16/05/2017	31	31	133	133	0	71	4	29	21.8045112781955	100
182	GA	10	1	H	24/04/2017	4	2017	16/05/2017	31	31	133	133	0	71	5	11	8.27067669172932	100
182	GA	10	1	H	24/04/2017	4	2017	16/05/2017	31	31	133	133	0	71	6	6	4.51127819548872	100
182	GA	10	1	H	24/04/2017	4	2017	16/05/2017	31	31	133	133	0	71	7	2	1.50375939849624	100
182	GA	10	1	H	24/04/2017	4	2017	16/05/2017	31	31	133	133	0	71	8	1	0.75187969924812	100
182	GA	10	1	H	24/04/2017	4	2017	16/05/2017	31	31	133	133	0	71	9	0	0	100
182	GA	10	1	H	24/04/2017	4	2017	16/05/2017	31	31	133	133	0	71	10	0	0	100
182	GA	10	1	H	24/04/2017	4	2017	16/05/2017	31	31	133	133	0	71	11	0	0	100
182	GA	10	1	H	24/04/2017	4	2017	16/05/2017	31	31	133	133	0	71	12	0	0	100
182	GA	10	1	H	24/04/2017	4	2017	16/05/2017	31	31	133	133	0	71	13	0	0	100
182	GA	10	1	H	24/04/2017	4	2017	16/05/2017	31	31	133	133	0	71	14	0	0	100
182	GA	10	1	H	24/04/2017	4	2017	16/05/2017	31	31	133	133	0	71	15	0	0	100
182	GA	10	1	H	24/04/2017	4	2017	16/05/2017	31	31	133	133	0	71	16	0	0	100
182	GA	10	1	H	24/04/2017	4	2017	16/05/2017	31	31	133	133	0	71	17	0	0	100
182	GA	10	1	H	24/04/2017	4	2017	16/05/2017	31	31	133	133	0	71	18	0	0	100
182	GA	10	1	H	24/04/2017	4	2017	16/05/2017	31	31	133	133	0	71	19	0	0	100
182	GA	10	1	H	24/04/2017	4	2017	16/05/2017	31	31	133	133	0	71	20	0	0	100
182	GA	10	2	H	20/07/2018	7	2018	14/08/2018	28	28	171	171	0	75	1	0	0	100
182	GA	10	2	H	20/07/2018	7	2018	14/08/2018	28	28	171	171	0	75	2	3	1.75438596491228	100
182	GA	10	2	H	20/07/2018	7	2018	14/08/2018	28	28	171	171	0	75	3	113	66.0818713450292	100
182	GA	10	2	H	20/07/2018	7	2018	14/08/2018	28	28	171	171	0	75	4	32	18.7134502923977	100
182	GA	10	2	H	20/07/2018	7	2018	14/08/2018	28	28	171	171	0	75	5	14	8.18713450292398	100
182	GA	10	2	H	20/07/2018	7	2018	14/08/2018	28	28	171	171	0	75	6	2	1.16959064327485	100
182	GA	10	2	H	20/07/2018	7	2018	14/08/2018	28	28	171	171	0	75	7	3	1.75438596491228	100
182	GA	10	2	H	20/07/2018	7	2018	14/08/2018	28	28	171	171	0	75	8	0	0	100
182	GA	10	2	H	20/07/2018	7	2018	14/08/2018	28	28	171	171	0	75	9	0	0	100
182	GA	10	2	H	20/07/2018	7	2018	14/08/2018	28	28	171	171	0	75	10	0	0	100
182	GA	10	2	H	20/07/2018	7	2018	14/08/2018	28	28	171	171	0	75	11	2	1.16959064327485	100
182	GA	10	2	H	20/07/2018	7	2018	14/08/2018	28	28	171	171	0	75	12	0	0	100
182	GA	10	2	H	20/07/2018	7	2018	14/08/2018	28	28	171	171	0	75	13	1	0.584795321637427	100
182	GA	10	2	H	20/07/2018	7	2018	14/08/2018	28	28	171	171	0	75	14	1	0.584795321637427	100
182	GA	10	2	H	20/07/2018	7	2018	14/08/2018	28	28	171	171	0	75	15	0	0	100
182	GA	10	2	H	20/07/2018	7	2018	14/08/2018	28	28	171	171	0	75	16	0	0	100
182	GA	10	2	H	20/07/2018	7	2018	14/08/2018	28	28	171	171	0	75	17	0	0	100
182	GA	10	2	H	20/07/2018	7	2018	14/08/2018	28	28	171	171	0	75	18	0	0	100
182	GA	10	2	H	20/07/2018	7	2018	14/08/2018	28	28	171	171	0	75	19	0	0	100
182	GA	10	2	H	20/07/2018	7	2018	14/08/2018	28	28	171	171	0	75	20	0	0	100
182	GA	100	1	H	24/04/2017	4	2017	16/05/2017	31	31	149	149	0	72	1	0	0	100
182	GA	100	1	H	24/04/2017	4	2017	16/05/2017	31	31	149	149	0	72	2	8	5.36912751677852	100
182	GA	100	1	H	24/04/2017	4	2017	16/05/2017	31	31	149	149	0	72	3	70	46.9798657718121	100
182	GA	100	1	H	24/04/2017	4	2017	16/05/2017	31	31	149	149	0	72	4	35	23.489932885906	100
182	GA	100	1	H	24/04/2017	4	2017	16/05/2017	31	31	149	149	0	72	5	25	16.7785234899329	100
182	GA	100	1	H	24/04/2017	4	2017	16/05/2017	31	31	149	149	0	72	6	6	4.02684563758389	100
182	GA	100	1	H	24/04/2017	4	2017	16/05/2017	31	31	149	149	0	72	7	5	3.35570469798658	100
182	GA	100	1	H	24/04/2017	4	2017	16/05/2017	31	31	149	149	0	72	8	0	0	100
182	GA	100	1	H	24/04/2017	4	2017	16/05/2017	31	31	149	149	0	72	9	0	0	100
182	GA	100	1	H	24/04/2017	4	2017	16/05/2017	31	31	149	149	0	72	10	0	0	100
182	GA	100	1	H	24/04/2017	4	2017	16/05/2017	31	31	149	149	0	72	11	0	0	100
182	GA	100	1	H	24/04/2017	4	2017	16/05/2017	31	31	149	149	0	72	12	0	0	100
182	GA	100	1	H	24/04/2017	4	2017	16/05/2017	31	31	149	149	0	72	13	0	0	100
182	GA	100	1	H	24/04/2017	4	2017	16/05/2017	31	31	149	149	0	72	14	0	0	100
182	GA	100	1	H	24/04/2017	4	2017	16/05/2017	31	31	149	149	0	72	15	0	0	100
182	GA	100	1	H	24/04/2017	4	2017	16/05/2017	31	31	149	149	0	72	16	0	0	100
182	GA	100	1	H	24/04/2017	4	2017	16/05/2017	31	31	149	149	0	72	17	0	0	100
182	GA	100	1	H	24/04/2017	4	2017	16/05/2017	31	31	149	149	0	72	18	0	0	100
182	GA	100	1	H	24/04/2017	4	2017	16/05/2017	31	31	149	149	0	72	19	0	0	100
182	GA	100	1	H	24/04/2017	4	2017	16/05/2017	31	31	149	149	0	72	20	0	0	100
182	GA	100	2	H	20/07/2018	7	2018	2/8/2018	28	28	175	175	0	76	1	0	0	100
182	GA	100	2	H	20/07/2018	7	2018	2/8/2018	28	28	175	175	0	76	2	21	12	100
182	GA	100	2	H	20/07/2018	7	2018	2/8/2018	28	28	175	175	0	76	3	134	76.5714285714286	100
182	GA	100	2	H	20/07/2018	7	2018	2/8/2018	28	28	175	175	0	76	4	16	9.14285714285714	100
182	GA	100	2	H	20/07/2018	7	2018	2/8/2018	28	28	175	175	0	76	5	2	1.14285714285714	100
182	GA	100	2	H	20/07/2018	7	2018	2/8/2018	28	28	175	175	0	76	6	0	0	100
182	GA	100	2	H	20/07/2018	7	2018	2/8/2018	28	28	175	175	0	76	7	1	0.571428571428571	100
182	GA	100	2	H	20/07/2018	7	2018	2/8/2018	28	28	175	175	0	76	8	0	0	100
182	GA	100	2	H	20/07/2018	7	2018	2/8/2018	28	28	175	175	0	76	9	0	0	100
182	GA	100	2	H	20/07/2018	7	2018	2/8/2018	28	28	175	175	0	76	10	0	0	100
182	GA	100	2	H	20/07/2018	7	2018	2/8/2018	28	28	175	175	0	76	11	1	0.571428571428571	100
182	GA	100	2	H	20/07/2018	7	2018	2/8/2018	28	28	175	175	0	76	12	0	0	100
182	GA	100	2	H	20/07/2018	7	2018	2/8/2018	28	28	175	175	0	76	13	0	0	100
182	GA	100	2	H	20/07/2018	7	2018	2/8/2018	28	28	175	175	0	76	14	0	0	100
182	GA	100	2	H	20/07/2018	7	2018	2/8/2018	28	28	175	175	0	76	15	0	0	100
182	GA	100	2	H	20/07/2018	7	2018	2/8/2018	28	28	175	175	0	76	16	0	0	100
182	GA	100	2	H	20/07/2018	7	2018	2/8/2018	28	28	175	175	0	76	17	0	0	100
182	GA	100	2	H	20/07/2018	7	2018	2/8/2018	28	28	175	175	0	76	18	0	0	100
182	GA	100	2	H	20/07/2018	7	2018	2/8/2018	28	28	175	175	0	76	19	0	0	100
182	GA	100	2	H	20/07/2018	7	2018	2/8/2018	28	28	175	175	0	76	20	0	0	100
Col	ABA	0	1	L	23-Jan	January	2017	17/02/2017	83	83	120	120	0	183	1	0	0	100
Col	ABA	0	1	L	23-Jan	January	2017	17/02/2017	83	83	120	120	0	183	2	62	51.6666666666667	100
Col	ABA	0	1	L	23-Jan	January	2017	17/02/2017	83	83	120	120	0	183	3	58	48.3333333333333	100
Col	ABA	0	1	L	23-Jan	January	2017	17/02/2017	83	83	120	120	0	183	4	0	0	100
Col	ABA	0	1	L	23-Jan	January	2017	17/02/2017	83	83	120	120	0	183	5	0	0	100
Col	ABA	0	1	L	23-Jan	January	2017	17/02/2017	83	83	120	120	0	183	6	0	0	100
Col	ABA	0	1	L	23-Jan	January	2017	17/02/2017	83	83	120	120	0	183	7	0	0	100
Col	ABA	0	1	L	23-Jan	January	2017	17/02/2017	83	83	120	120	0	183	8	0	0	100
Col	ABA	0	1	L	23-Jan	January	2017	17/02/2017	83	83	120	120	0	183	9	0	0	100
Col	ABA	0	1	L	23-Jan	January	2017	17/02/2017	83	83	120	120	0	183	10	0	0	100
Col	ABA	0	1	L	23-Jan	January	2017	17/02/2017	83	83	120	120	0	183	11	0	0	100
Col	ABA	0	1	L	23-Jan	January	2017	17/02/2017	83	83	120	120	0	183	12	0	0	100
Col	ABA	0	1	L	23-Jan	January	2017	17/02/2017	83	83	120	120	0	183	13	0	0	100
Col	ABA	0	1	L	23-Jan	January	2017	17/02/2017	83	83	120	120	0	183	14	0	0	100
Col	ABA	0	1	L	23-Jan	January	2017	17/02/2017	83	83	120	120	0	183	15	0	0	100
Col	ABA	0	1	L	23-Jan	January	2017	17/02/2017	83	83	120	120	0	183	16	0	0	100
Col	ABA	0	1	L	23-Jan	January	2017	17/02/2017	83	83	120	120	0	183	17	0	0	100
Col	ABA	0	1	L	23-Jan	January	2017	17/02/2017	83	83	120	120	0	183	18	0	0	100
Col	ABA	0	1	L	23-Jan	January	2017	17/02/2017	83	83	120	120	0	183	19	0	0	100
Col	ABA	0	1	L	23-Jan	January	2017	17/02/2017	83	83	120	120	0	183	20	0	0	100
Col	ABA	0	2	L	18-Apr	April	2017	15/05/2017	38	38	108	114	6	187	1	0	0	94.7368421052632
Col	ABA	0	2	L	18-Apr	April	2017	15/05/2017	38	38	108	114	6	187	2	78	68.4210526315789	94.7368421052632
Col	ABA	0	2	L	18-Apr	April	2017	15/05/2017	38	38	108	114	6	187	3	30	26.3157894736842	94.7368421052632
Col	ABA	0	2	L	18-Apr	April	2017	15/05/2017	38	38	108	114	6	187	4	0	0	94.7368421052632
Col	ABA	0	2	L	18-Apr	April	2017	15/05/2017	38	38	108	114	6	187	5	0	0	94.7368421052632
Col	ABA	0	2	L	18-Apr	April	2017	15/05/2017	38	38	108	114	6	187	6	0	0	94.7368421052632
Col	ABA	0	2	L	18-Apr	April	2017	15/05/2017	38	38	108	114	6	187	7	0	0	94.7368421052632
Col	ABA	0	2	L	18-Apr	April	2017	15/05/2017	38	38	108	114	6	187	8	0	0	94.7368421052632
Col	ABA	0	2	L	18-Apr	April	2017	15/05/2017	38	38	108	114	6	187	9	0	0	94.7368421052632
Col	ABA	0	2	L	18-Apr	April	2017	15/05/2017	38	38	108	114	6	187	10	0	0	94.7368421052632
Col	ABA	0	2	L	18-Apr	April	2017	15/05/2017	38	38	108	114	6	187	11	0	0	94.7368421052632
Col	ABA	0	2	L	18-Apr	April	2017	15/05/2017	38	38	108	114	6	187	12	0	0	94.7368421052632
Col	ABA	0	2	L	18-Apr	April	2017	15/05/2017	38	38	108	114	6	187	13	0	0	94.7368421052632
Col	ABA	0	2	L	18-Apr	April	2017	15/05/2017	38	38	108	114	6	187	14	0	0	94.7368421052632
Col	ABA	0	2	L	18-Apr	April	2017	15/05/2017	38	38	108	114	6	187	15	0	0	94.7368421052632
Col	ABA	0	2	L	18-Apr	April	2017	15/05/2017	38	38	108	114	6	187	16	0	0	94.7368421052632
Col	ABA	0	2	L	18-Apr	April	2017	15/05/2017	38	38	108	114	6	187	17	0	0	94.7368421052632
Col	ABA	0	2	L	18-Apr	April	2017	15/05/2017	38	38	108	114	6	187	18	0	0	94.7368421052632
Col	ABA	0	2	L	18-Apr	April	2017	15/05/2017	38	38	108	114	6	187	19	0	0	94.7368421052632
Col	ABA	0	2	L	18-Apr	April	2017	15/05/2017	38	38	108	114	6	187	20	0	0	94.7368421052632
Col	ABA	1	1	L	23-Jan	January	2017	17/02/2017	83	83	133	134	1	184	1	0	0	99.2537313432836
Col	ABA	1	1	L	23-Jan	January	2017	17/02/2017	83	83	133	134	1	184	2	47	35.0746268656716	99.2537313432836
Col	ABA	1	1	L	23-Jan	January	2017	17/02/2017	83	83	133	134	1	184	3	81	60.4477611940298	99.2537313432836
Col	ABA	1	1	L	23-Jan	January	2017	17/02/2017	83	83	133	134	1	184	4	5	3.73134328358209	99.2537313432836
Col	ABA	1	1	L	23-Jan	January	2017	17/02/2017	83	83	133	134	1	184	5	0	0	99.2537313432836
Col	ABA	1	1	L	23-Jan	January	2017	17/02/2017	83	83	133	134	1	184	6	0	0	99.2537313432836
Col	ABA	1	1	L	23-Jan	January	2017	17/02/2017	83	83	133	134	1	184	7	0	0	99.2537313432836
Col	ABA	1	1	L	23-Jan	January	2017	17/02/2017	83	83	133	134	1	184	8	0	0	99.2537313432836
Col	ABA	1	1	L	23-Jan	January	2017	17/02/2017	83	83	133	134	1	184	9	0	0	99.2537313432836
Col	ABA	1	1	L	23-Jan	January	2017	17/02/2017	83	83	133	134	1	184	10	0	0	99.2537313432836
Col	ABA	1	1	L	23-Jan	January	2017	17/02/2017	83	83	133	134	1	184	11	0	0	99.2537313432836
Col	ABA	1	1	L	23-Jan	January	2017	17/02/2017	83	83	133	134	1	184	12	0	0	99.2537313432836
Col	ABA	1	1	L	23-Jan	January	2017	17/02/2017	83	83	133	134	1	184	13	0	0	99.2537313432836
Col	ABA	1	1	L	23-Jan	January	2017	17/02/2017	83	83	133	134	1	184	14	0	0	99.2537313432836
Col	ABA	1	1	L	23-Jan	January	2017	17/02/2017	83	83	133	134	1	184	15	0	0	99.2537313432836
Col	ABA	1	1	L	23-Jan	January	2017	17/02/2017	83	83	133	134	1	184	16	0	0	99.2537313432836
Col	ABA	1	1	L	23-Jan	January	2017	17/02/2017	83	83	133	134	1	184	17	0	0	99.2537313432836
Col	ABA	1	1	L	23-Jan	January	2017	17/02/2017	83	83	133	134	1	184	18	0	0	99.2537313432836
Col	ABA	1	1	L	23-Jan	January	2017	17/02/2017	83	83	133	134	1	184	19	0	0	99.2537313432836
Col	ABA	1	1	L	23-Jan	January	2017	17/02/2017	83	83	133	134	1	184	20	0	0	99.2537313432836
Col	ABA	1	2	L	18-Apr	April	2017	15/05/2017	38	38	104	114	10	188	1	0	0	91.2280701754386
Col	ABA	1	2	L	18-Apr	April	2017	15/05/2017	38	38	104	114	10	188	2	57	50	91.2280701754386
Col	ABA	1	2	L	18-Apr	April	2017	15/05/2017	38	38	104	114	10	188	3	45	39.4736842105263	91.2280701754386
Col	ABA	1	2	L	18-Apr	April	2017	15/05/2017	38	38	104	114	10	188	4	2	1.75438596491228	91.2280701754386
Col	ABA	1	2	L	18-Apr	April	2017	15/05/2017	38	38	104	114	10	188	5	0	0	91.2280701754386
Col	ABA	1	2	L	18-Apr	April	2017	15/05/2017	38	38	104	114	10	188	6	0	0	91.2280701754386
Col	ABA	1	2	L	18-Apr	April	2017	15/05/2017	38	38	104	114	10	188	7	0	0	91.2280701754386
Col	ABA	1	2	L	18-Apr	April	2017	15/05/2017	38	38	104	114	10	188	8	0	0	91.2280701754386
Col	ABA	1	2	L	18-Apr	April	2017	15/05/2017	38	38	104	114	10	188	9	0	0	91.2280701754386
Col	ABA	1	2	L	18-Apr	April	2017	15/05/2017	38	38	104	114	10	188	10	0	0	91.2280701754386
Col	ABA	1	2	L	18-Apr	April	2017	15/05/2017	38	38	104	114	10	188	11	0	0	91.2280701754386
Col	ABA	1	2	L	18-Apr	April	2017	15/05/2017	38	38	104	114	10	188	12	0	0	91.2280701754386
Col	ABA	1	2	L	18-Apr	April	2017	15/05/2017	38	38	104	114	10	188	13	0	0	91.2280701754386
Col	ABA	1	2	L	18-Apr	April	2017	15/05/2017	38	38	104	114	10	188	14	0	0	91.2280701754386
Col	ABA	1	2	L	18-Apr	April	2017	15/05/2017	38	38	104	114	10	188	15	0	0	91.2280701754386
Col	ABA	1	2	L	18-Apr	April	2017	15/05/2017	38	38	104	114	10	188	16	0	0	91.2280701754386
Col	ABA	1	2	L	18-Apr	April	2017	15/05/2017	38	38	104	114	10	188	17	0	0	91.2280701754386
Col	ABA	1	2	L	18-Apr	April	2017	15/05/2017	38	38	104	114	10	188	18	0	0	91.2280701754386
Col	ABA	1	2	L	18-Apr	April	2017	15/05/2017	38	38	104	114	10	188	19	0	0	91.2280701754386
Col	ABA	1	2	L	18-Apr	April	2017	15/05/2017	38	38	104	114	10	188	20	0	0	91.2280701754386
Col	ABA	5	1	L	23-Jan	January	2017	17/02/2017	83	83	123	125	2	185	1	0	0	98.4
Col	ABA	5	1	L	23-Jan	January	2017	17/02/2017	83	83	123	125	2	185	2	20	16	98.4
Col	ABA	5	1	L	23-Jan	January	2017	17/02/2017	83	83	123	125	2	185	3	56	44.8	98.4
Col	ABA	5	1	L	23-Jan	January	2017	17/02/2017	83	83	123	125	2	185	4	25	20	98.4
Col	ABA	5	1	L	23-Jan	January	2017	17/02/2017	83	83	123	125	2	185	5	12	9.6	98.4
Col	ABA	5	1	L	23-Jan	January	2017	17/02/2017	83	83	123	125	2	185	6	4	3.2	98.4
Col	ABA	5	1	L	23-Jan	January	2017	17/02/2017	83	83	123	125	2	185	7	2	1.6	98.4
Col	ABA	5	1	L	23-Jan	January	2017	17/02/2017	83	83	123	125	2	185	8	0	0	98.4
Col	ABA	5	1	L	23-Jan	January	2017	17/02/2017	83	83	123	125	2	185	9	1	0.8	98.4
Col	ABA	5	1	L	23-Jan	January	2017	17/02/2017	83	83	123	125	2	185	10	0	0	98.4
Col	ABA	5	1	L	23-Jan	January	2017	17/02/2017	83	83	123	125	2	185	11	0	0	98.4
Col	ABA	5	1	L	23-Jan	January	2017	17/02/2017	83	83	123	125	2	185	12	0	0	98.4
Col	ABA	5	1	L	23-Jan	January	2017	17/02/2017	83	83	123	125	2	185	13	1	0.8	98.4
Col	ABA	5	1	L	23-Jan	January	2017	17/02/2017	83	83	123	125	2	185	14	0	0	98.4
Col	ABA	5	1	L	23-Jan	January	2017	17/02/2017	83	83	123	125	2	185	15	0	0	98.4
Col	ABA	5	1	L	23-Jan	January	2017	17/02/2017	83	83	123	125	2	185	16	2	1.6	98.4
Col	ABA	5	1	L	23-Jan	January	2017	17/02/2017	83	83	123	125	2	185	17	0	0	98.4
Col	ABA	5	1	L	23-Jan	January	2017	17/02/2017	83	83	123	125	2	185	18	0	0	98.4
Col	ABA	5	1	L	23-Jan	January	2017	17/02/2017	83	83	123	125	2	185	19	0	0	98.4
Col	ABA	5	1	L	23-Jan	January	2017	17/02/2017	83	83	123	125	2	185	20	0	0	98.4
Col	ABA	5	2	L	18-Apr	April	2017	16/05/2017	38	38	101	113	12	189	1	0	0	89.3805309734513
Col	ABA	5	2	L	18-Apr	April	2017	16/05/2017	38	38	101	113	12	189	2	2	1.76991150442478	89.3805309734513
Col	ABA	5	2	L	18-Apr	April	2017	16/05/2017	38	38	101	113	12	189	3	55	48.6725663716814	89.3805309734513
Col	ABA	5	2	L	18-Apr	April	2017	16/05/2017	38	38	101	113	12	189	4	8	7.07964601769912	89.3805309734513
Col	ABA	5	2	L	18-Apr	April	2017	16/05/2017	38	38	101	113	12	189	5	13	11.5044247787611	89.3805309734513
Col	ABA	5	2	L	18-Apr	April	2017	16/05/2017	38	38	101	113	12	189	6	9	7.9646017699115	89.3805309734513
Col	ABA	5	2	L	18-Apr	April	2017	16/05/2017	38	38	101	113	12	189	7	5	4.42477876106195	89.3805309734513
Col	ABA	5	2	L	18-Apr	April	2017	16/05/2017	38	38	101	113	12	189	8	6	5.30973451327434	89.3805309734513
Col	ABA	5	2	L	18-Apr	April	2017	16/05/2017	38	38	101	113	12	189	9	2	1.76991150442478	89.3805309734513
Col	ABA	5	2	L	18-Apr	April	2017	16/05/2017	38	38	101	113	12	189	10	1	0.884955752212389	89.3805309734513
Col	ABA	5	2	L	18-Apr	April	2017	16/05/2017	38	38	101	113	12	189	11	0	0	89.3805309734513
Col	ABA	5	2	L	18-Apr	April	2017	16/05/2017	38	38	101	113	12	189	12	0	0	89.3805309734513
Col	ABA	5	2	L	18-Apr	April	2017	16/05/2017	38	38	101	113	12	189	13	0	0	89.3805309734513
Col	ABA	5	2	L	18-Apr	April	2017	16/05/2017	38	38	101	113	12	189	14	0	0	89.3805309734513
Col	ABA	5	2	L	18-Apr	April	2017	16/05/2017	38	38	101	113	12	189	15	0	0	89.3805309734513
Col	ABA	5	2	L	18-Apr	April	2017	16/05/2017	38	38	101	113	12	189	16	0	0	89.3805309734513
Col	ABA	5	2	L	18-Apr	April	2017	16/05/2017	38	38	101	113	12	189	17	0	0	89.3805309734513
Col	ABA	5	2	L	18-Apr	April	2017	16/05/2017	38	38	101	113	12	189	18	0	0	89.3805309734513
Col	ABA	5	2	L	18-Apr	April	2017	16/05/2017	38	38	101	113	12	189	19	0	0	89.3805309734513
Col	ABA	5	2	L	18-Apr	April	2017	16/05/2017	38	38	101	113	12	189	20	0	0	89.3805309734513
Col	ABA	10	1	L	23-Jan	January	2017	17/02/2017	83	83	99	114	15	186	1	0	0	86.8421052631579
Col	ABA	10	1	L	23-Jan	January	2017	17/02/2017	83	83	99	114	15	186	2	10	8.7719298245614	86.8421052631579
Col	ABA	10	1	L	23-Jan	January	2017	17/02/2017	83	83	99	114	15	186	3	32	28.0701754385965	86.8421052631579
Col	ABA	10	1	L	23-Jan	January	2017	17/02/2017	83	83	99	114	15	186	4	21	18.4210526315789	86.8421052631579
Col	ABA	10	1	L	23-Jan	January	2017	17/02/2017	83	83	99	114	15	186	5	10	8.7719298245614	86.8421052631579
Col	ABA	10	1	L	23-Jan	January	2017	17/02/2017	83	83	99	114	15	186	6	5	4.3859649122807	86.8421052631579
Col	ABA	10	1	L	23-Jan	January	2017	17/02/2017	83	83	99	114	15	186	7	9	7.89473684210526	86.8421052631579
Col	ABA	10	1	L	23-Jan	January	2017	17/02/2017	83	83	99	114	15	186	8	1	0.87719298245614	86.8421052631579
Col	ABA	10	1	L	23-Jan	January	2017	17/02/2017	83	83	99	114	15	186	9	1	0.87719298245614	86.8421052631579
Col	ABA	10	1	L	23-Jan	January	2017	17/02/2017	83	83	99	114	15	186	10	3	2.63157894736842	86.8421052631579
Col	ABA	10	1	L	23-Jan	January	2017	17/02/2017	83	83	99	114	15	186	11	0	0	86.8421052631579
Col	ABA	10	1	L	23-Jan	January	2017	17/02/2017	83	83	99	114	15	186	12	0	0	86.8421052631579
Col	ABA	10	1	L	23-Jan	January	2017	17/02/2017	83	83	99	114	15	186	13	0	0	86.8421052631579
Col	ABA	10	1	L	23-Jan	January	2017	17/02/2017	83	83	99	114	15	186	14	0	0	86.8421052631579
Col	ABA	10	1	L	23-Jan	January	2017	17/02/2017	83	83	99	114	15	186	15	0	0	86.8421052631579
Col	ABA	10	1	L	23-Jan	January	2017	17/02/2017	83	83	99	114	15	186	16	1	0.87719298245614	86.8421052631579
Col	ABA	10	1	L	23-Jan	January	2017	17/02/2017	83	83	99	114	15	186	17	0	0	86.8421052631579
Col	ABA	10	1	L	23-Jan	January	2017	17/02/2017	83	83	99	114	15	186	18	3	2.63157894736842	86.8421052631579
Col	ABA	10	1	L	23-Jan	January	2017	17/02/2017	83	83	99	114	15	186	19	1	0.87719298245614	86.8421052631579
Col	ABA	10	1	L	23-Jan	January	2017	17/02/2017	83	83	99	114	15	186	20	2	1.75438596491228	86.8421052631579
Col	ABA	10	2	L	18-Apr	April	2017	16/05/2017	38	38	96	126	30	190	1	0	0	76.1904761904762
Col	ABA	10	2	L	18-Apr	April	2017	16/05/2017	38	38	96	126	30	190	2	9	7.14285714285714	76.1904761904762
Col	ABA	10	2	L	18-Apr	April	2017	16/05/2017	38	38	96	126	30	190	3	36	28.5714285714286	76.1904761904762
Col	ABA	10	2	L	18-Apr	April	2017	16/05/2017	38	38	96	126	30	190	4	16	12.6984126984127	76.1904761904762
Col	ABA	10	2	L	18-Apr	April	2017	16/05/2017	38	38	96	126	30	190	5	20	15.8730158730159	76.1904761904762
Col	ABA	10	2	L	18-Apr	April	2017	16/05/2017	38	38	96	126	30	190	6	7	5.55555555555556	76.1904761904762
Col	ABA	10	2	L	18-Apr	April	2017	16/05/2017	38	38	96	126	30	190	7	3	2.38095238095238	76.1904761904762
Col	ABA	10	2	L	18-Apr	April	2017	16/05/2017	38	38	96	126	30	190	8	4	3.17460317460317	76.1904761904762
Col	ABA	10	2	L	18-Apr	April	2017	16/05/2017	38	38	96	126	30	190	9	0	0	76.1904761904762
Col	ABA	10	2	L	18-Apr	April	2017	16/05/2017	38	38	96	126	30	190	10	0	0	76.1904761904762
Col	ABA	10	2	L	18-Apr	April	2017	16/05/2017	38	38	96	126	30	190	11	0	0	76.1904761904762
Col	ABA	10	2	L	18-Apr	April	2017	16/05/2017	38	38	96	126	30	190	12	1	0.793650793650794	76.1904761904762
Col	ABA	10	2	L	18-Apr	April	2017	16/05/2017	38	38	96	126	30	190	13	0	0	76.1904761904762
Col	ABA	10	2	L	18-Apr	April	2017	16/05/2017	38	38	96	126	30	190	14	0	0	76.1904761904762
Col	ABA	10	2	L	18-Apr	April	2017	16/05/2017	38	38	96	126	30	190	15	0	0	76.1904761904762
Col	ABA	10	2	L	18-Apr	April	2017	16/05/2017	38	38	96	126	30	190	16	0	0	76.1904761904762
Col	ABA	10	2	L	18-Apr	April	2017	16/05/2017	38	38	96	126	30	190	17	0	0	76.1904761904762
Col	ABA	10	2	L	18-Apr	April	2017	16/05/2017	38	38	96	126	30	190	18	0	0	76.1904761904762
Col	ABA	10	2	L	18-Apr	April	2017	16/05/2017	38	38	96	126	30	190	19	0	0	76.1904761904762
Col	ABA	10	2	L	18-Apr	April	2017	16/05/2017	38	38	96	126	30	190	20	0	0	76.1904761904762
Col	GA	0	1	L	19/04/2017	4	2017	15/05/2017	40	40	102	111	9	191	1	0	0	91.8918918918919
Col	GA	0	1	L	19/04/2017	4	2017	15/05/2017	40	40	102	111	9	191	2	61	54.954954954955	91.8918918918919
Col	GA	0	1	L	19/04/2017	4	2017	15/05/2017	40	40	102	111	9	191	3	39	35.1351351351351	91.8918918918919
Col	GA	0	1	L	19/04/2017	4	2017	15/05/2017	40	40	102	111	9	191	4	0	0	91.8918918918919
Col	GA	0	1	L	19/04/2017	4	2017	15/05/2017	40	40	102	111	9	191	5	2	1.8018018018018	91.8918918918919
Col	GA	0	1	L	19/04/2017	4	2017	15/05/2017	40	40	102	111	9	191	6	0	0	91.8918918918919
Col	GA	0	1	L	19/04/2017	4	2017	15/05/2017	40	40	102	111	9	191	7	0	0	91.8918918918919
Col	GA	0	1	L	19/04/2017	4	2017	15/05/2017	40	40	102	111	9	191	8	0	0	91.8918918918919
Col	GA	0	1	L	19/04/2017	4	2017	15/05/2017	40	40	102	111	9	191	9	0	0	91.8918918918919
Col	GA	0	1	L	19/04/2017	4	2017	15/05/2017	40	40	102	111	9	191	10	0	0	91.8918918918919
Col	GA	0	1	L	19/04/2017	4	2017	15/05/2017	40	40	102	111	9	191	11	0	0	91.8918918918919
Col	GA	0	1	L	19/04/2017	4	2017	15/05/2017	40	40	102	111	9	191	12	0	0	91.8918918918919
Col	GA	0	1	L	19/04/2017	4	2017	15/05/2017	40	40	102	111	9	191	13	0	0	91.8918918918919
Col	GA	0	1	L	19/04/2017	4	2017	15/05/2017	40	40	102	111	9	191	14	0	0	91.8918918918919
Col	GA	0	1	L	19/04/2017	4	2017	15/05/2017	40	40	102	111	9	191	15	0	0	91.8918918918919
Col	GA	0	1	L	19/04/2017	4	2017	15/05/2017	40	40	102	111	9	191	16	0	0	91.8918918918919
Col	GA	0	1	L	19/04/2017	4	2017	15/05/2017	40	40	102	111	9	191	17	0	0	91.8918918918919
Col	GA	0	1	L	19/04/2017	4	2017	15/05/2017	40	40	102	111	9	191	18	0	0	91.8918918918919
Col	GA	0	1	L	19/04/2017	4	2017	15/05/2017	40	40	102	111	9	191	19	0	0	91.8918918918919
Col	GA	0	1	L	19/04/2017	4	2017	15/05/2017	40	40	102	111	9	191	20	0	0	91.8918918918919
Col	GA	0	2	L	20/07/2018	7	2018	2/8/2018	28	28	198	198	0	195	1	0	0	100
Col	GA	0	2	L	20/07/2018	7	2018	2/8/2018	28	28	198	198	0	195	2	157	79.2929292929293	100
Col	GA	0	2	L	20/07/2018	7	2018	2/8/2018	28	28	198	198	0	195	3	41	20.7070707070707	100
Col	GA	0	2	L	20/07/2018	7	2018	2/8/2018	28	28	198	198	0	195	4	0	0	100
Col	GA	0	2	L	20/07/2018	7	2018	2/8/2018	28	28	198	198	0	195	5	0	0	100
Col	GA	0	2	L	20/07/2018	7	2018	2/8/2018	28	28	198	198	0	195	6	0	0	100
Col	GA	0	2	L	20/07/2018	7	2018	2/8/2018	28	28	198	198	0	195	7	0	0	100
Col	GA	0	2	L	20/07/2018	7	2018	2/8/2018	28	28	198	198	0	195	8	0	0	100
Col	GA	0	2	L	20/07/2018	7	2018	2/8/2018	28	28	198	198	0	195	9	0	0	100
Col	GA	0	2	L	20/07/2018	7	2018	2/8/2018	28	28	198	198	0	195	10	0	0	100
Col	GA	0	2	L	20/07/2018	7	2018	2/8/2018	28	28	198	198	0	195	11	0	0	100
Col	GA	0	2	L	20/07/2018	7	2018	2/8/2018	28	28	198	198	0	195	12	0	0	100
Col	GA	0	2	L	20/07/2018	7	2018	2/8/2018	28	28	198	198	0	195	13	0	0	100
Col	GA	0	2	L	20/07/2018	7	2018	2/8/2018	28	28	198	198	0	195	14	0	0	100
Col	GA	0	2	L	20/07/2018	7	2018	2/8/2018	28	28	198	198	0	195	15	0	0	100
Col	GA	0	2	L	20/07/2018	7	2018	2/8/2018	28	28	198	198	0	195	16	0	0	100
Col	GA	0	2	L	20/07/2018	7	2018	2/8/2018	28	28	198	198	0	195	17	0	0	100
Col	GA	0	2	L	20/07/2018	7	2018	2/8/2018	28	28	198	198	0	195	18	0	0	100
Col	GA	0	2	L	20/07/2018	7	2018	2/8/2018	28	28	198	198	0	195	19	0	0	100
Col	GA	0	2	L	20/07/2018	7	2018	2/8/2018	28	28	198	198	0	195	20	0	0	100
Col	GA	1	1	L	19/04/2017	4	2017	15/05/2017	40	40	113	115	2	192	1	0	0	98.2608695652174
Col	GA	1	1	L	19/04/2017	4	2017	15/05/2017	40	40	113	115	2	192	2	35	30.4347826086957	98.2608695652174
Col	GA	1	1	L	19/04/2017	4	2017	15/05/2017	40	40	113	115	2	192	3	76	66.0869565217391	98.2608695652174
Col	GA	1	1	L	19/04/2017	4	2017	15/05/2017	40	40	113	115	2	192	4	0	0	98.2608695652174
Col	GA	1	1	L	19/04/2017	4	2017	15/05/2017	40	40	113	115	2	192	5	1	0.869565217391304	98.2608695652174
Col	GA	1	1	L	19/04/2017	4	2017	15/05/2017	40	40	113	115	2	192	6	0	0	98.2608695652174
Col	GA	1	1	L	19/04/2017	4	2017	15/05/2017	40	40	113	115	2	192	7	1	0.869565217391304	98.2608695652174
Col	GA	1	1	L	19/04/2017	4	2017	15/05/2017	40	40	113	115	2	192	8	0	0	98.2608695652174
Col	GA	1	1	L	19/04/2017	4	2017	15/05/2017	40	40	113	115	2	192	9	0	0	98.2608695652174
Col	GA	1	1	L	19/04/2017	4	2017	15/05/2017	40	40	113	115	2	192	10	0	0	98.2608695652174
Col	GA	1	1	L	19/04/2017	4	2017	15/05/2017	40	40	113	115	2	192	11	0	0	98.2608695652174
Col	GA	1	1	L	19/04/2017	4	2017	15/05/2017	40	40	113	115	2	192	12	0	0	98.2608695652174
Col	GA	1	1	L	19/04/2017	4	2017	15/05/2017	40	40	113	115	2	192	13	0	0	98.2608695652174
Col	GA	1	1	L	19/04/2017	4	2017	15/05/2017	40	40	113	115	2	192	14	0	0	98.2608695652174
Col	GA	1	1	L	19/04/2017	4	2017	15/05/2017	40	40	113	115	2	192	15	0	0	98.2608695652174
Col	GA	1	1	L	19/04/2017	4	2017	15/05/2017	40	40	113	115	2	192	16	0	0	98.2608695652174
Col	GA	1	1	L	19/04/2017	4	2017	15/05/2017	40	40	113	115	2	192	17	0	0	98.2608695652174
Col	GA	1	1	L	19/04/2017	4	2017	15/05/2017	40	40	113	115	2	192	18	0	0	98.2608695652174
Col	GA	1	1	L	19/04/2017	4	2017	15/05/2017	40	40	113	115	2	192	19	0	0	98.2608695652174
Col	GA	1	1	L	19/04/2017	4	2017	15/05/2017	40	40	113	115	2	192	20	0	0	98.2608695652174
Col	GA	1	2	L	20/07/2018	7	2018	1/8/2018	28	28	173	174	1	196	1	0	0	99.4252873563218
Col	GA	1	2	L	20/07/2018	7	2018	1/8/2018	28	28	173	174	1	196	2	155	89.0804597701149	99.4252873563218
Col	GA	1	2	L	20/07/2018	7	2018	1/8/2018	28	28	173	174	1	196	3	18	10.3448275862069	99.4252873563218
Col	GA	1	2	L	20/07/2018	7	2018	1/8/2018	28	28	173	174	1	196	4	0	0	99.4252873563218
Col	GA	1	2	L	20/07/2018	7	2018	1/8/2018	28	28	173	174	1	196	5	0	0	99.4252873563218
Col	GA	1	2	L	20/07/2018	7	2018	1/8/2018	28	28	173	174	1	196	6	0	0	99.4252873563218
Col	GA	1	2	L	20/07/2018	7	2018	1/8/2018	28	28	173	174	1	196	7	0	0	99.4252873563218
Col	GA	1	2	L	20/07/2018	7	2018	1/8/2018	28	28	173	174	1	196	8	0	0	99.4252873563218
Col	GA	1	2	L	20/07/2018	7	2018	1/8/2018	28	28	173	174	1	196	9	0	0	99.4252873563218
Col	GA	1	2	L	20/07/2018	7	2018	1/8/2018	28	28	173	174	1	196	10	0	0	99.4252873563218
Col	GA	1	2	L	20/07/2018	7	2018	1/8/2018	28	28	173	174	1	196	11	0	0	99.4252873563218
Col	GA	1	2	L	20/07/2018	7	2018	1/8/2018	28	28	173	174	1	196	12	0	0	99.4252873563218
Col	GA	1	2	L	20/07/2018	7	2018	1/8/2018	28	28	173	174	1	196	13	0	0	99.4252873563218
Col	GA	1	2	L	20/07/2018	7	2018	1/8/2018	28	28	173	174	1	196	14	0	0	99.4252873563218
Col	GA	1	2	L	20/07/2018	7	2018	1/8/2018	28	28	173	174	1	196	15	0	0	99.4252873563218
Col	GA	1	2	L	20/07/2018	7	2018	1/8/2018	28	28	173	174	1	196	16	0	0	99.4252873563218
Col	GA	1	2	L	20/07/2018	7	2018	1/8/2018	28	28	173	174	1	196	17	0	0	99.4252873563218
Col	GA	1	2	L	20/07/2018	7	2018	1/8/2018	28	28	173	174	1	196	18	0	0	99.4252873563218
Col	GA	1	2	L	20/07/2018	7	2018	1/8/2018	28	28	173	174	1	196	19	0	0	99.4252873563218
Col	GA	1	2	L	20/07/2018	7	2018	1/8/2018	28	28	173	174	1	196	20	0	0	99.4252873563218
Col	GA	10	1	L	19/04/2017	4	2017	15/05/2017	40	40	121	121	0	193	1	0	0	100
Col	GA	10	1	L	19/04/2017	4	2017	15/05/2017	40	40	121	121	0	193	2	83	68.5950413223141	100
Col	GA	10	1	L	19/04/2017	4	2017	15/05/2017	40	40	121	121	0	193	3	25	20.6611570247934	100
Col	GA	10	1	L	19/04/2017	4	2017	15/05/2017	40	40	121	121	0	193	4	7	5.78512396694215	100
Col	GA	10	1	L	19/04/2017	4	2017	15/05/2017	40	40	121	121	0	193	5	5	4.13223140495868	100
Col	GA	10	1	L	19/04/2017	4	2017	15/05/2017	40	40	121	121	0	193	6	1	0.826446280991736	100
Col	GA	10	1	L	19/04/2017	4	2017	15/05/2017	40	40	121	121	0	193	7	0	0	100
Col	GA	10	1	L	19/04/2017	4	2017	15/05/2017	40	40	121	121	0	193	8	0	0	100
Col	GA	10	1	L	19/04/2017	4	2017	15/05/2017	40	40	121	121	0	193	9	0	0	100
Col	GA	10	1	L	19/04/2017	4	2017	15/05/2017	40	40	121	121	0	193	10	0	0	100
Col	GA	10	1	L	19/04/2017	4	2017	15/05/2017	40	40	121	121	0	193	11	0	0	100
Col	GA	10	1	L	19/04/2017	4	2017	15/05/2017	40	40	121	121	0	193	12	0	0	100
Col	GA	10	1	L	19/04/2017	4	2017	15/05/2017	40	40	121	121	0	193	13	0	0	100
Col	GA	10	1	L	19/04/2017	4	2017	15/05/2017	40	40	121	121	0	193	14	0	0	100
Col	GA	10	1	L	19/04/2017	4	2017	15/05/2017	40	40	121	121	0	193	15	0	0	100
Col	GA	10	1	L	19/04/2017	4	2017	15/05/2017	40	40	121	121	0	193	16	0	0	100
Col	GA	10	1	L	19/04/2017	4	2017	15/05/2017	40	40	121	121	0	193	17	0	0	100
Col	GA	10	1	L	19/04/2017	4	2017	15/05/2017	40	40	121	121	0	193	18	0	0	100
Col	GA	10	1	L	19/04/2017	4	2017	15/05/2017	40	40	121	121	0	193	19	0	0	100
Col	GA	10	1	L	19/04/2017	4	2017	15/05/2017	40	40	121	121	0	193	20	0	0	100
Col	GA	10	2	L	20/07/2018	7	2018	15/08/2018	28	28	217	217	0	197	1	0	0	100
Col	GA	10	2	L	20/07/2018	7	2018	15/08/2018	28	28	217	217	0	197	2	210	96.7741935483871	100
Col	GA	10	2	L	20/07/2018	7	2018	15/08/2018	28	28	217	217	0	197	3	7	3.2258064516129	100
Col	GA	10	2	L	20/07/2018	7	2018	15/08/2018	28	28	217	217	0	197	4	0	0	100
Col	GA	10	2	L	20/07/2018	7	2018	15/08/2018	28	28	217	217	0	197	5	0	0	100
Col	GA	10	2	L	20/07/2018	7	2018	15/08/2018	28	28	217	217	0	197	6	0	0	100
Col	GA	10	2	L	20/07/2018	7	2018	15/08/2018	28	28	217	217	0	197	7	0	0	100
Col	GA	10	2	L	20/07/2018	7	2018	15/08/2018	28	28	217	217	0	197	8	0	0	100
Col	GA	10	2	L	20/07/2018	7	2018	15/08/2018	28	28	217	217	0	197	9	0	0	100
Col	GA	10	2	L	20/07/2018	7	2018	15/08/2018	28	28	217	217	0	197	10	0	0	100
Col	GA	10	2	L	20/07/2018	7	2018	15/08/2018	28	28	217	217	0	197	11	0	0	100
Col	GA	10	2	L	20/07/2018	7	2018	15/08/2018	28	28	217	217	0	197	12	0	0	100
Col	GA	10	2	L	20/07/2018	7	2018	15/08/2018	28	28	217	217	0	197	13	0	0	100
Col	GA	10	2	L	20/07/2018	7	2018	15/08/2018	28	28	217	217	0	197	14	0	0	100
Col	GA	10	2	L	20/07/2018	7	2018	15/08/2018	28	28	217	217	0	197	15	0	0	100
Col	GA	10	2	L	20/07/2018	7	2018	15/08/2018	28	28	217	217	0	197	16	0	0	100
Col	GA	10	2	L	20/07/2018	7	2018	15/08/2018	28	28	217	217	0	197	17	0	0	100
Col	GA	10	2	L	20/07/2018	7	2018	15/08/2018	28	28	217	217	0	197	18	0	0	100
Col	GA	10	2	L	20/07/2018	7	2018	15/08/2018	28	28	217	217	0	197	19	0	0	100
Col	GA	10	2	L	20/07/2018	7	2018	15/08/2018	28	28	217	217	0	197	20	0	0	100
Col	GA	100	1	L	19/04/2017	4	2017	15/05/2017	40	40	111	112	1	194	1	0	0	99.1071428571429
Col	GA	100	1	L	19/04/2017	4	2017	15/05/2017	40	40	111	112	1	194	2	104	92.8571428571429	99.1071428571429
Col	GA	100	1	L	19/04/2017	4	2017	15/05/2017	40	40	111	112	1	194	3	5	4.46428571428571	99.1071428571429
Col	GA	100	1	L	19/04/2017	4	2017	15/05/2017	40	40	111	112	1	194	4	2	1.78571428571429	99.1071428571429
Col	GA	100	1	L	19/04/2017	4	2017	15/05/2017	40	40	111	112	1	194	5	0	0	99.1071428571429
Col	GA	100	1	L	19/04/2017	4	2017	15/05/2017	40	40	111	112	1	194	6	0	0	99.1071428571429
Col	GA	100	1	L	19/04/2017	4	2017	15/05/2017	40	40	111	112	1	194	7	0	0	99.1071428571429
Col	GA	100	1	L	19/04/2017	4	2017	15/05/2017	40	40	111	112	1	194	8	0	0	99.1071428571429
Col	GA	100	1	L	19/04/2017	4	2017	15/05/2017	40	40	111	112	1	194	9	0	0	99.1071428571429
Col	GA	100	1	L	19/04/2017	4	2017	15/05/2017	40	40	111	112	1	194	10	0	0	99.1071428571429
Col	GA	100	1	L	19/04/2017	4	2017	15/05/2017	40	40	111	112	1	194	11	0	0	99.1071428571429
Col	GA	100	1	L	19/04/2017	4	2017	15/05/2017	40	40	111	112	1	194	12	0	0	99.1071428571429
Col	GA	100	1	L	19/04/2017	4	2017	15/05/2017	40	40	111	112	1	194	13	0	0	99.1071428571429
Col	GA	100	1	L	19/04/2017	4	2017	15/05/2017	40	40	111	112	1	194	14	0	0	99.1071428571429
Col	GA	100	1	L	19/04/2017	4	2017	15/05/2017	40	40	111	112	1	194	15	0	0	99.1071428571429
Col	GA	100	1	L	19/04/2017	4	2017	15/05/2017	40	40	111	112	1	194	16	0	0	99.1071428571429
Col	GA	100	1	L	19/04/2017	4	2017	15/05/2017	40	40	111	112	1	194	17	0	0	99.1071428571429
Col	GA	100	1	L	19/04/2017	4	2017	15/05/2017	40	40	111	112	1	194	18	0	0	99.1071428571429
Col	GA	100	1	L	19/04/2017	4	2017	15/05/2017	40	40	111	112	1	194	19	0	0	99.1071428571429
Col	GA	100	1	L	19/04/2017	4	2017	15/05/2017	40	40	111	112	1	194	20	0	0	99.1071428571429
Col	GA	100	2	L	20/07/2018	7	2018	15/08/2018	28	28	145	146	1	198	1	0	0	99.3150684931507
Col	GA	100	2	L	20/07/2018	7	2018	15/08/2018	28	28	145	146	1	198	2	138	94.5205479452055	99.3150684931507
Col	GA	100	2	L	20/07/2018	7	2018	15/08/2018	28	28	145	146	1	198	3	6	4.10958904109589	99.3150684931507
Col	GA	100	2	L	20/07/2018	7	2018	15/08/2018	28	28	145	146	1	198	4	1	0.684931506849315	99.3150684931507
Col	GA	100	2	L	20/07/2018	7	2018	15/08/2018	28	28	145	146	1	198	5	0	0	99.3150684931507
Col	GA	100	2	L	20/07/2018	7	2018	15/08/2018	28	28	145	146	1	198	6	0	0	99.3150684931507
Col	GA	100	2	L	20/07/2018	7	2018	15/08/2018	28	28	145	146	1	198	7	0	0	99.3150684931507
Col	GA	100	2	L	20/07/2018	7	2018	15/08/2018	28	28	145	146	1	198	8	0	0	99.3150684931507
Col	GA	100	2	L	20/07/2018	7	2018	15/08/2018	28	28	145	146	1	198	9	0	0	99.3150684931507
Col	GA	100	2	L	20/07/2018	7	2018	15/08/2018	28	28	145	146	1	198	10	0	0	99.3150684931507
Col	GA	100	2	L	20/07/2018	7	2018	15/08/2018	28	28	145	146	1	198	11	0	0	99.3150684931507
Col	GA	100	2	L	20/07/2018	7	2018	15/08/2018	28	28	145	146	1	198	12	0	0	99.3150684931507
Col	GA	100	2	L	20/07/2018	7	2018	15/08/2018	28	28	145	146	1	198	13	0	0	99.3150684931507
Col	GA	100	2	L	20/07/2018	7	2018	15/08/2018	28	28	145	146	1	198	14	0	0	99.3150684931507
Col	GA	100	2	L	20/07/2018	7	2018	15/08/2018	28	28	145	146	1	198	15	0	0	99.3150684931507
Col	GA	100	2	L	20/07/2018	7	2018	15/08/2018	28	28	145	146	1	198	16	0	0	99.3150684931507
Col	GA	100	2	L	20/07/2018	7	2018	15/08/2018	28	28	145	146	1	198	17	0	0	99.3150684931507
Col	GA	100	2	L	20/07/2018	7	2018	15/08/2018	28	28	145	146	1	198	18	0	0	99.3150684931507
Col	GA	100	2	L	20/07/2018	7	2018	15/08/2018	28	28	145	146	1	198	19	0	0	99.3150684931507
Col	GA	100	2	L	20/07/2018	7	2018	15/08/2018	28	28	145	146	1	198	20	0	0	99.3150684931507
