# Supplementary material for: An ABA-GA bistable switch can account for natural variation in the variability of Arabidopsis seed germination time
Source: eLife. 2021 Jun 1;10:e59485. doi: 10.7554/eLife.59485 (PMC8169117; doi:10.7554/eLife.59485)
Supplement: Supplementary file 3. [file elife-59485-supp3.csv]

Accession	Reason.chosed	Plant	Vernalised	Sowing.day	Sowing.month	Sowing_date	Year	Scoring.date	DAR	MeanDAR	Total.germinated	Total	NonGer	total.percent.germ	id	RepNumber	day	number	name	perc	perc_total_ger	group
Alb-1	Top 5% CV in it's category of DAR and scoring time period	1	None	6	January	6-Jan	2017	31/01/2017	37	37	21	129	108	16.27906977	1	1	1	0	Alb-1_1_6-Jan_37	0	0	accessions
Alb-1	Top 5% CV in it's category of DAR and scoring time period	1	None	6	January	6-Jan	2017	31/01/2017	37	37	21	129	108	16.27906977	1	1	2	2	Alb-1_1_6-Jan_37	1.550387597	9.523809524	accessions
Alb-1	Top 5% CV in it's category of DAR and scoring time period	1	None	6	January	6-Jan	2017	31/01/2017	37	37	21	129	108	16.27906977	1	1	3	5	Alb-1_1_6-Jan_37	3.875968992	23.80952381	accessions
Alb-1	Top 5% CV in it's category of DAR and scoring time period	1	None	6	January	6-Jan	2017	31/01/2017	37	37	21	129	108	16.27906977	1	1	4	5	Alb-1_1_6-Jan_37	3.875968992	23.80952381	accessions
Alb-1	Top 5% CV in it's category of DAR and scoring time period	1	None	6	January	6-Jan	2017	31/01/2017	37	37	21	129	108	16.27906977	1	1	5	1	Alb-1_1_6-Jan_37	0.775193798	4.761904762	accessions
Alb-1	Top 5% CV in it's category of DAR and scoring time period	1	None	6	January	6-Jan	2017	31/01/2017	37	37	21	129	108	16.27906977	1	1	6	4	Alb-1_1_6-Jan_37	3.100775194	19.04761905	accessions
Alb-1	Top 5% CV in it's category of DAR and scoring time period	1	None	6	January	6-Jan	2017	31/01/2017	37	37	21	129	108	16.27906977	1	1	7	1	Alb-1_1_6-Jan_37	0.775193798	4.761904762	accessions
Alb-1	Top 5% CV in it's category of DAR and scoring time period	1	None	6	January	6-Jan	2017	31/01/2017	37	37	21	129	108	16.27906977	1	1	8	0	Alb-1_1_6-Jan_37	0	0	accessions
Alb-1	Top 5% CV in it's category of DAR and scoring time period	1	None	6	January	6-Jan	2017	31/01/2017	37	37	21	129	108	16.27906977	1	1	9	0	Alb-1_1_6-Jan_37	0	0	accessions
Alb-1	Top 5% CV in it's category of DAR and scoring time period	1	None	6	January	6-Jan	2017	31/01/2017	37	37	21	129	108	16.27906977	1	1	10	2	Alb-1_1_6-Jan_37	1.550387597	9.523809524	accessions
Alb-1	Top 5% CV in it's category of DAR and scoring time period	1	None	6	January	6-Jan	2017	31/01/2017	37	37	21	129	108	16.27906977	1	1	11	0	Alb-1_1_6-Jan_37	0	0	accessions
Alb-1	Top 5% CV in it's category of DAR and scoring time period	1	None	6	January	6-Jan	2017	31/01/2017	37	37	21	129	108	16.27906977	1	1	12	0	Alb-1_1_6-Jan_37	0	0	accessions
Alb-1	Top 5% CV in it's category of DAR and scoring time period	1	None	6	January	6-Jan	2017	31/01/2017	37	37	21	129	108	16.27906977	1	1	13	0	Alb-1_1_6-Jan_37	0	0	accessions
Alb-1	Top 5% CV in it's category of DAR and scoring time period	1	None	6	January	6-Jan	2017	31/01/2017	37	37	21	129	108	16.27906977	1	1	14	0	Alb-1_1_6-Jan_37	0	0	accessions
Alb-1	Top 5% CV in it's category of DAR and scoring time period	1	None	6	January	6-Jan	2017	31/01/2017	37	37	21	129	108	16.27906977	1	1	15	0	Alb-1_1_6-Jan_37	0	0	accessions
Alb-1	Top 5% CV in it's category of DAR and scoring time period	1	None	6	January	6-Jan	2017	31/01/2017	37	37	21	129	108	16.27906977	1	1	16	0	Alb-1_1_6-Jan_37	0	0	accessions
Alb-1	Top 5% CV in it's category of DAR and scoring time period	1	None	6	January	6-Jan	2017	31/01/2017	37	37	21	129	108	16.27906977	1	1	17	1	Alb-1_1_6-Jan_37	0.775193798	4.761904762	accessions
Alb-1	Top 5% CV in it's category of DAR and scoring time period	1	None	6	January	6-Jan	2017	31/01/2017	37	37	21	129	108	16.27906977	1	1	18	0	Alb-1_1_6-Jan_37	0	0	accessions
Alb-1	Top 5% CV in it's category of DAR and scoring time period	1	None	6	January	6-Jan	2017	31/01/2017	37	37	21	129	108	16.27906977	1	1	19	0	Alb-1_1_6-Jan_37	0	0	accessions
Alb-1	Top 5% CV in it's category of DAR and scoring time period	2	None	6	January	6-Jan	2017	31/01/2017	37	37	22	134	112	16.41791045	2	2	1	0	Alb-1_2_6-Jan_37	0	0	accessions
Alb-1	Top 5% CV in it's category of DAR and scoring time period	2	None	6	January	6-Jan	2017	31/01/2017	37	37	22	134	112	16.41791045	2	2	2	0	Alb-1_2_6-Jan_37	0	0	accessions
Alb-1	Top 5% CV in it's category of DAR and scoring time period	2	None	6	January	6-Jan	2017	31/01/2017	37	37	22	134	112	16.41791045	2	2	3	2	Alb-1_2_6-Jan_37	1.492537313	9.090909091	accessions
Alb-1	Top 5% CV in it's category of DAR and scoring time period	2	None	6	January	6-Jan	2017	31/01/2017	37	37	22	134	112	16.41791045	2	2	4	3	Alb-1_2_6-Jan_37	2.23880597	13.63636364	accessions
Alb-1	Top 5% CV in it's category of DAR and scoring time period	2	None	6	January	6-Jan	2017	31/01/2017	37	37	22	134	112	16.41791045	2	2	5	8	Alb-1_2_6-Jan_37	5.970149254	36.36363636	accessions
Alb-1	Top 5% CV in it's category of DAR and scoring time period	2	None	6	January	6-Jan	2017	31/01/2017	37	37	22	134	112	16.41791045	2	2	6	2	Alb-1_2_6-Jan_37	1.492537313	9.090909091	accessions
Alb-1	Top 5% CV in it's category of DAR and scoring time period	2	None	6	January	6-Jan	2017	31/01/2017	37	37	22	134	112	16.41791045	2	2	7	3	Alb-1_2_6-Jan_37	2.23880597	13.63636364	accessions
Alb-1	Top 5% CV in it's category of DAR and scoring time period	2	None	6	January	6-Jan	2017	31/01/2017	37	37	22	134	112	16.41791045	2	2	8	0	Alb-1_2_6-Jan_37	0	0	accessions
Alb-1	Top 5% CV in it's category of DAR and scoring time period	2	None	6	January	6-Jan	2017	31/01/2017	37	37	22	134	112	16.41791045	2	2	9	2	Alb-1_2_6-Jan_37	1.492537313	9.090909091	accessions
Alb-1	Top 5% CV in it's category of DAR and scoring time period	2	None	6	January	6-Jan	2017	31/01/2017	37	37	22	134	112	16.41791045	2	2	10	0	Alb-1_2_6-Jan_37	0	0	accessions
Alb-1	Top 5% CV in it's category of DAR and scoring time period	2	None	6	January	6-Jan	2017	31/01/2017	37	37	22	134	112	16.41791045	2	2	11	1	Alb-1_2_6-Jan_37	0.746268657	4.545454545	accessions
Alb-1	Top 5% CV in it's category of DAR and scoring time period	2	None	6	January	6-Jan	2017	31/01/2017	37	37	22	134	112	16.41791045	2	2	12	0	Alb-1_2_6-Jan_37	0	0	accessions
Alb-1	Top 5% CV in it's category of DAR and scoring time period	2	None	6	January	6-Jan	2017	31/01/2017	37	37	22	134	112	16.41791045	2	2	13	0	Alb-1_2_6-Jan_37	0	0	accessions
Alb-1	Top 5% CV in it's category of DAR and scoring time period	2	None	6	January	6-Jan	2017	31/01/2017	37	37	22	134	112	16.41791045	2	2	14	0	Alb-1_2_6-Jan_37	0	0	accessions
Alb-1	Top 5% CV in it's category of DAR and scoring time period	2	None	6	January	6-Jan	2017	31/01/2017	37	37	22	134	112	16.41791045	2	2	15	0	Alb-1_2_6-Jan_37	0	0	accessions
Alb-1	Top 5% CV in it's category of DAR and scoring time period	2	None	6	January	6-Jan	2017	31/01/2017	37	37	22	134	112	16.41791045	2	2	16	0	Alb-1_2_6-Jan_37	0	0	accessions
Alb-1	Top 5% CV in it's category of DAR and scoring time period	2	None	6	January	6-Jan	2017	31/01/2017	37	37	22	134	112	16.41791045	2	2	17	0	Alb-1_2_6-Jan_37	0	0	accessions
Alb-1	Top 5% CV in it's category of DAR and scoring time period	2	None	6	January	6-Jan	2017	31/01/2017	37	37	22	134	112	16.41791045	2	2	18	0	Alb-1_2_6-Jan_37	0	0	accessions
Alb-1	Top 5% CV in it's category of DAR and scoring time period	2	None	6	January	6-Jan	2017	31/01/2017	37	37	22	134	112	16.41791045	2	2	19	1	Alb-1_2_6-Jan_37	0.746268657	4.545454545	accessions
Alb-1	Top 5% CV in it's category of DAR and scoring time period	3	None	6	January	6-Jan	2017	31/01/2017	37	37	40	120	80	33.33333333	3	3	1	0	Alb-1_3_6-Jan_37	0	0	accessions
Alb-1	Top 5% CV in it's category of DAR and scoring time period	3	None	6	January	6-Jan	2017	31/01/2017	37	37	40	120	80	33.33333333	3	3	2	1	Alb-1_3_6-Jan_37	0.833333333	2.5	accessions
Alb-1	Top 5% CV in it's category of DAR and scoring time period	3	None	6	January	6-Jan	2017	31/01/2017	37	37	40	120	80	33.33333333	3	3	3	12	Alb-1_3_6-Jan_37	10	30	accessions
Alb-1	Top 5% CV in it's category of DAR and scoring time period	3	None	6	January	6-Jan	2017	31/01/2017	37	37	40	120	80	33.33333333	3	3	4	8	Alb-1_3_6-Jan_37	6.666666667	20	accessions
Alb-1	Top 5% CV in it's category of DAR and scoring time period	3	None	6	January	6-Jan	2017	31/01/2017	37	37	40	120	80	33.33333333	3	3	5	8	Alb-1_3_6-Jan_37	6.666666667	20	accessions
Alb-1	Top 5% CV in it's category of DAR and scoring time period	3	None	6	January	6-Jan	2017	31/01/2017	37	37	40	120	80	33.33333333	3	3	6	8	Alb-1_3_6-Jan_37	6.666666667	20	accessions
Alb-1	Top 5% CV in it's category of DAR and scoring time period	3	None	6	January	6-Jan	2017	31/01/2017	37	37	40	120	80	33.33333333	3	3	7	2	Alb-1_3_6-Jan_37	1.666666667	5	accessions
Alb-1	Top 5% CV in it's category of DAR and scoring time period	3	None	6	January	6-Jan	2017	31/01/2017	37	37	40	120	80	33.33333333	3	3	8	0	Alb-1_3_6-Jan_37	0	0	accessions
Alb-1	Top 5% CV in it's category of DAR and scoring time period	3	None	6	January	6-Jan	2017	31/01/2017	37	37	40	120	80	33.33333333	3	3	9	0	Alb-1_3_6-Jan_37	0	0	accessions
Alb-1	Top 5% CV in it's category of DAR and scoring time period	3	None	6	January	6-Jan	2017	31/01/2017	37	37	40	120	80	33.33333333	3	3	10	0	Alb-1_3_6-Jan_37	0	0	accessions
Alb-1	Top 5% CV in it's category of DAR and scoring time period	3	None	6	January	6-Jan	2017	31/01/2017	37	37	40	120	80	33.33333333	3	3	11	0	Alb-1_3_6-Jan_37	0	0	accessions
Alb-1	Top 5% CV in it's category of DAR and scoring time period	3	None	6	January	6-Jan	2017	31/01/2017	37	37	40	120	80	33.33333333	3	3	12	1	Alb-1_3_6-Jan_37	0.833333333	2.5	accessions
Alb-1	Top 5% CV in it's category of DAR and scoring time period	3	None	6	January	6-Jan	2017	31/01/2017	37	37	40	120	80	33.33333333	3	3	13	0	Alb-1_3_6-Jan_37	0	0	accessions
Alb-1	Top 5% CV in it's category of DAR and scoring time period	3	None	6	January	6-Jan	2017	31/01/2017	37	37	40	120	80	33.33333333	3	3	14	0	Alb-1_3_6-Jan_37	0	0	accessions
Alb-1	Top 5% CV in it's category of DAR and scoring time period	3	None	6	January	6-Jan	2017	31/01/2017	37	37	40	120	80	33.33333333	3	3	15	0	Alb-1_3_6-Jan_37	0	0	accessions
Alb-1	Top 5% CV in it's category of DAR and scoring time period	3	None	6	January	6-Jan	2017	31/01/2017	37	37	40	120	80	33.33333333	3	3	16	0	Alb-1_3_6-Jan_37	0	0	accessions
Alb-1	Top 5% CV in it's category of DAR and scoring time period	3	None	6	January	6-Jan	2017	31/01/2017	37	37	40	120	80	33.33333333	3	3	17	0	Alb-1_3_6-Jan_37	0	0	accessions
Alb-1	Top 5% CV in it's category of DAR and scoring time period	3	None	6	January	6-Jan	2017	31/01/2017	37	37	40	120	80	33.33333333	3	3	18	0	Alb-1_3_6-Jan_37	0	0	accessions
Alb-1	Top 5% CV in it's category of DAR and scoring time period	3	None	6	January	6-Jan	2017	31/01/2017	37	37	40	120	80	33.33333333	3	3	19	0	Alb-1_3_6-Jan_37	0	0	accessions
Aul-0	Lowest 5% CV in category plus visual inspection of plots	1	4 weeks	30-Jan	January	30-Jan	2017	17/02/2017	27	27	28	134	106	20.89552239	4	1	1	0	Aul-0_1_30-Jan_27	0	0	accessions
Aul-0	Lowest 5% CV in category plus visual inspection of plots	1	4 weeks	30-Jan	January	30-Jan	2017	17/02/2017	27	27	28	134	106	20.89552239	4	1	2	0	Aul-0_1_30-Jan_27	0	0	accessions
Aul-0	Lowest 5% CV in category plus visual inspection of plots	1	4 weeks	30-Jan	January	30-Jan	2017	17/02/2017	27	27	28	134	106	20.89552239	4	1	3	3	Aul-0_1_30-Jan_27	2.23880597	10.71428571	accessions
Aul-0	Lowest 5% CV in category plus visual inspection of plots	1	4 weeks	30-Jan	January	30-Jan	2017	17/02/2017	27	27	28	134	106	20.89552239	4	1	4	4	Aul-0_1_30-Jan_27	2.985074627	14.28571429	accessions
Aul-0	Lowest 5% CV in category plus visual inspection of plots	1	4 weeks	30-Jan	January	30-Jan	2017	17/02/2017	27	27	28	134	106	20.89552239	4	1	5	4	Aul-0_1_30-Jan_27	2.985074627	14.28571429	accessions
Aul-0	Lowest 5% CV in category plus visual inspection of plots	1	4 weeks	30-Jan	January	30-Jan	2017	17/02/2017	27	27	28	134	106	20.89552239	4	1	6	6	Aul-0_1_30-Jan_27	4.47761194	21.42857143	accessions
Aul-0	Lowest 5% CV in category plus visual inspection of plots	1	4 weeks	30-Jan	January	30-Jan	2017	17/02/2017	27	27	28	134	106	20.89552239	4	1	7	1	Aul-0_1_30-Jan_27	0.746268657	3.571428571	accessions
Aul-0	Lowest 5% CV in category plus visual inspection of plots	1	4 weeks	30-Jan	January	30-Jan	2017	17/02/2017	27	27	28	134	106	20.89552239	4	1	8	6	Aul-0_1_30-Jan_27	4.47761194	21.42857143	accessions
Aul-0	Lowest 5% CV in category plus visual inspection of plots	1	4 weeks	30-Jan	January	30-Jan	2017	17/02/2017	27	27	28	134	106	20.89552239	4	1	9	3	Aul-0_1_30-Jan_27	2.23880597	10.71428571	accessions
Aul-0	Lowest 5% CV in category plus visual inspection of plots	1	4 weeks	30-Jan	January	30-Jan	2017	17/02/2017	27	27	28	134	106	20.89552239	4	1	10	1	Aul-0_1_30-Jan_27	0.746268657	3.571428571	accessions
Aul-0	Lowest 5% CV in category plus visual inspection of plots	1	4 weeks	30-Jan	January	30-Jan	2017	17/02/2017	27	27	28	134	106	20.89552239	4	1	11	0	Aul-0_1_30-Jan_27	0	0	accessions
Aul-0	Lowest 5% CV in category plus visual inspection of plots	1	4 weeks	30-Jan	January	30-Jan	2017	17/02/2017	27	27	28	134	106	20.89552239	4	1	12	0	Aul-0_1_30-Jan_27	0	0	accessions
Aul-0	Lowest 5% CV in category plus visual inspection of plots	1	4 weeks	30-Jan	January	30-Jan	2017	17/02/2017	27	27	28	134	106	20.89552239	4	1	13	0	Aul-0_1_30-Jan_27	0	0	accessions
Aul-0	Lowest 5% CV in category plus visual inspection of plots	1	4 weeks	30-Jan	January	30-Jan	2017	17/02/2017	27	27	28	134	106	20.89552239	4	1	14	0	Aul-0_1_30-Jan_27	0	0	accessions
Aul-0	Lowest 5% CV in category plus visual inspection of plots	1	4 weeks	30-Jan	January	30-Jan	2017	17/02/2017	27	27	28	134	106	20.89552239	4	1	15	0	Aul-0_1_30-Jan_27	0	0	accessions
Aul-0	Lowest 5% CV in category plus visual inspection of plots	1	4 weeks	30-Jan	January	30-Jan	2017	17/02/2017	27	27	28	134	106	20.89552239	4	1	16	0	Aul-0_1_30-Jan_27	0	0	accessions
Aul-0	Lowest 5% CV in category plus visual inspection of plots	1	4 weeks	30-Jan	January	30-Jan	2017	17/02/2017	27	27	28	134	106	20.89552239	4	1	17	0	Aul-0_1_30-Jan_27	0	0	accessions
Aul-0	Lowest 5% CV in category plus visual inspection of plots	1	4 weeks	30-Jan	January	30-Jan	2017	17/02/2017	27	27	28	134	106	20.89552239	4	1	18	0	Aul-0_1_30-Jan_27	0	0	accessions
Aul-0	Lowest 5% CV in category plus visual inspection of plots	1	4 weeks	30-Jan	January	30-Jan	2017	17/02/2017	27	27	28	134	106	20.89552239	4	1	19	0	Aul-0_1_30-Jan_27	0	0	accessions
Aul-0	Lowest 5% CV in category plus visual inspection of plots	1	4 weeks	30-Jan	January	30-Jan	2017	17/02/2017	27	27	28	134	106	20.89552239	4	1	20	0	Aul-0_1_30-Jan_27	0	0	accessions
Aul-0	Lowest 5% CV in category plus visual inspection of plots	1	4 weeks	30-Jan	January	30-Jan	2017	17/02/2017	27	27	28	134	106	20.89552239	4	1	21	0	Aul-0_1_30-Jan_27	0	0	accessions
Aul-0	Lowest 5% CV in category plus visual inspection of plots	1	4 weeks	30-Jan	January	30-Jan	2017	17/02/2017	27	27	28	134	106	20.89552239	4	1	22	0	Aul-0_1_30-Jan_27	0	0	accessions
Aul-0	Lowest 5% CV in category plus visual inspection of plots	2	4 weeks	30-Jan	January	30-Jan	2017	28/02/2017	27	27	33	122	89	27.04918033	5	2	1	0	Aul-0_2_30-Jan_27	0	0	accessions
Aul-0	Lowest 5% CV in category plus visual inspection of plots	2	4 weeks	30-Jan	January	30-Jan	2017	28/02/2017	27	27	33	122	89	27.04918033	5	2	2	0	Aul-0_2_30-Jan_27	0	0	accessions
Aul-0	Lowest 5% CV in category plus visual inspection of plots	2	4 weeks	30-Jan	January	30-Jan	2017	28/02/2017	27	27	33	122	89	27.04918033	5	2	3	4	Aul-0_2_30-Jan_27	3.278688525	12.12121212	accessions
Aul-0	Lowest 5% CV in category plus visual inspection of plots	2	4 weeks	30-Jan	January	30-Jan	2017	28/02/2017	27	27	33	122	89	27.04918033	5	2	4	6	Aul-0_2_30-Jan_27	4.918032787	18.18181818	accessions
Aul-0	Lowest 5% CV in category plus visual inspection of plots	2	4 weeks	30-Jan	January	30-Jan	2017	28/02/2017	27	27	33	122	89	27.04918033	5	2	5	6	Aul-0_2_30-Jan_27	4.918032787	18.18181818	accessions
Aul-0	Lowest 5% CV in category plus visual inspection of plots	2	4 weeks	30-Jan	January	30-Jan	2017	28/02/2017	27	27	33	122	89	27.04918033	5	2	6	3	Aul-0_2_30-Jan_27	2.459016393	9.090909091	accessions
Aul-0	Lowest 5% CV in category plus visual inspection of plots	2	4 weeks	30-Jan	January	30-Jan	2017	28/02/2017	27	27	33	122	89	27.04918033	5	2	7	3	Aul-0_2_30-Jan_27	2.459016393	9.090909091	accessions
Aul-0	Lowest 5% CV in category plus visual inspection of plots	2	4 weeks	30-Jan	January	30-Jan	2017	28/02/2017	27	27	33	122	89	27.04918033	5	2	8	4	Aul-0_2_30-Jan_27	3.278688525	12.12121212	accessions
Aul-0	Lowest 5% CV in category plus visual inspection of plots	2	4 weeks	30-Jan	January	30-Jan	2017	28/02/2017	27	27	33	122	89	27.04918033	5	2	9	3	Aul-0_2_30-Jan_27	2.459016393	9.090909091	accessions
Aul-0	Lowest 5% CV in category plus visual inspection of plots	2	4 weeks	30-Jan	January	30-Jan	2017	28/02/2017	27	27	33	122	89	27.04918033	5	2	10	0	Aul-0_2_30-Jan_27	0	0	accessions
Aul-0	Lowest 5% CV in category plus visual inspection of plots	2	4 weeks	30-Jan	January	30-Jan	2017	28/02/2017	27	27	33	122	89	27.04918033	5	2	11	0	Aul-0_2_30-Jan_27	0	0	accessions
Aul-0	Lowest 5% CV in category plus visual inspection of plots	2	4 weeks	30-Jan	January	30-Jan	2017	28/02/2017	27	27	33	122	89	27.04918033	5	2	12	2	Aul-0_2_30-Jan_27	1.639344262	6.060606061	accessions
Aul-0	Lowest 5% CV in category plus visual inspection of plots	2	4 weeks	30-Jan	January	30-Jan	2017	28/02/2017	27	27	33	122	89	27.04918033	5	2	13	0	Aul-0_2_30-Jan_27	0	0	accessions
Aul-0	Lowest 5% CV in category plus visual inspection of plots	2	4 weeks	30-Jan	January	30-Jan	2017	28/02/2017	27	27	33	122	89	27.04918033	5	2	14	1	Aul-0_2_30-Jan_27	0.819672131	3.03030303	accessions
Aul-0	Lowest 5% CV in category plus visual inspection of plots	2	4 weeks	30-Jan	January	30-Jan	2017	28/02/2017	27	27	33	122	89	27.04918033	5	2	15	0	Aul-0_2_30-Jan_27	0	0	accessions
Aul-0	Lowest 5% CV in category plus visual inspection of plots	2	4 weeks	30-Jan	January	30-Jan	2017	28/02/2017	27	27	33	122	89	27.04918033	5	2	16	0	Aul-0_2_30-Jan_27	0	0	accessions
Aul-0	Lowest 5% CV in category plus visual inspection of plots	2	4 weeks	30-Jan	January	30-Jan	2017	28/02/2017	27	27	33	122	89	27.04918033	5	2	17	0	Aul-0_2_30-Jan_27	0	0	accessions
Aul-0	Lowest 5% CV in category plus visual inspection of plots	2	4 weeks	30-Jan	January	30-Jan	2017	28/02/2017	27	27	33	122	89	27.04918033	5	2	18	0	Aul-0_2_30-Jan_27	0	0	accessions
Aul-0	Lowest 5% CV in category plus visual inspection of plots	2	4 weeks	30-Jan	January	30-Jan	2017	28/02/2017	27	27	33	122	89	27.04918033	5	2	19	0	Aul-0_2_30-Jan_27	0	0	accessions
Aul-0	Lowest 5% CV in category plus visual inspection of plots	2	4 weeks	30-Jan	January	30-Jan	2017	28/02/2017	27	27	33	122	89	27.04918033	5	2	20	0	Aul-0_2_30-Jan_27	0	0	accessions
Aul-0	Lowest 5% CV in category plus visual inspection of plots	2	4 weeks	30-Jan	January	30-Jan	2017	28/02/2017	27	27	33	122	89	27.04918033	5	2	21	0	Aul-0_2_30-Jan_27	0	0	accessions
Aul-0	Lowest 5% CV in category plus visual inspection of plots	2	4 weeks	30-Jan	January	30-Jan	2017	28/02/2017	27	27	33	122	89	27.04918033	5	2	22	1	Aul-0_2_30-Jan_27	0.819672131	3.03030303	accessions
Aul-0	Lowest 5% CV in category plus visual inspection of plots	3	4 weeks	30-Jan	January	30-Jan	2017	24/02/2017	27	27	36	119	83	30.25210084	6	3	1	0	Aul-0_3_30-Jan_27	0	0	accessions
Aul-0	Lowest 5% CV in category plus visual inspection of plots	3	4 weeks	30-Jan	January	30-Jan	2017	24/02/2017	27	27	36	119	83	30.25210084	6	3	2	0	Aul-0_3_30-Jan_27	0	0	accessions
Aul-0	Lowest 5% CV in category plus visual inspection of plots	3	4 weeks	30-Jan	January	30-Jan	2017	24/02/2017	27	27	36	119	83	30.25210084	6	3	3	1	Aul-0_3_30-Jan_27	0.840336134	2.777777778	accessions
Aul-0	Lowest 5% CV in category plus visual inspection of plots	3	4 weeks	30-Jan	January	30-Jan	2017	24/02/2017	27	27	36	119	83	30.25210084	6	3	4	1	Aul-0_3_30-Jan_27	0.840336134	2.777777778	accessions
Aul-0	Lowest 5% CV in category plus visual inspection of plots	3	4 weeks	30-Jan	January	30-Jan	2017	24/02/2017	27	27	36	119	83	30.25210084	6	3	5	4	Aul-0_3_30-Jan_27	3.361344538	11.11111111	accessions
Aul-0	Lowest 5% CV in category plus visual inspection of plots	3	4 weeks	30-Jan	January	30-Jan	2017	24/02/2017	27	27	36	119	83	30.25210084	6	3	6	7	Aul-0_3_30-Jan_27	5.882352941	19.44444444	accessions
Aul-0	Lowest 5% CV in category plus visual inspection of plots	3	4 weeks	30-Jan	January	30-Jan	2017	24/02/2017	27	27	36	119	83	30.25210084	6	3	7	7	Aul-0_3_30-Jan_27	5.882352941	19.44444444	accessions
Aul-0	Lowest 5% CV in category plus visual inspection of plots	3	4 weeks	30-Jan	January	30-Jan	2017	24/02/2017	27	27	36	119	83	30.25210084	6	3	8	8	Aul-0_3_30-Jan_27	6.722689076	22.22222222	accessions
Aul-0	Lowest 5% CV in category plus visual inspection of plots	3	4 weeks	30-Jan	January	30-Jan	2017	24/02/2017	27	27	36	119	83	30.25210084	6	3	9	2	Aul-0_3_30-Jan_27	1.680672269	5.555555556	accessions
Aul-0	Lowest 5% CV in category plus visual inspection of plots	3	4 weeks	30-Jan	January	30-Jan	2017	24/02/2017	27	27	36	119	83	30.25210084	6	3	10	2	Aul-0_3_30-Jan_27	1.680672269	5.555555556	accessions
Aul-0	Lowest 5% CV in category plus visual inspection of plots	3	4 weeks	30-Jan	January	30-Jan	2017	24/02/2017	27	27	36	119	83	30.25210084	6	3	11	0	Aul-0_3_30-Jan_27	0	0	accessions
Aul-0	Lowest 5% CV in category plus visual inspection of plots	3	4 weeks	30-Jan	January	30-Jan	2017	24/02/2017	27	27	36	119	83	30.25210084	6	3	12	0	Aul-0_3_30-Jan_27	0	0	accessions
Aul-0	Lowest 5% CV in category plus visual inspection of plots	3	4 weeks	30-Jan	January	30-Jan	2017	24/02/2017	27	27	36	119	83	30.25210084	6	3	13	1	Aul-0_3_30-Jan_27	0.840336134	2.777777778	accessions
Aul-0	Lowest 5% CV in category plus visual inspection of plots	3	4 weeks	30-Jan	January	30-Jan	2017	24/02/2017	27	27	36	119	83	30.25210084	6	3	14	0	Aul-0_3_30-Jan_27	0	0	accessions
Aul-0	Lowest 5% CV in category plus visual inspection of plots	3	4 weeks	30-Jan	January	30-Jan	2017	24/02/2017	27	27	36	119	83	30.25210084	6	3	15	0	Aul-0_3_30-Jan_27	0	0	accessions
Aul-0	Lowest 5% CV in category plus visual inspection of plots	3	4 weeks	30-Jan	January	30-Jan	2017	24/02/2017	27	27	36	119	83	30.25210084	6	3	16	0	Aul-0_3_30-Jan_27	0	0	accessions
Aul-0	Lowest 5% CV in category plus visual inspection of plots	3	4 weeks	30-Jan	January	30-Jan	2017	24/02/2017	27	27	36	119	83	30.25210084	6	3	17	0	Aul-0_3_30-Jan_27	0	0	accessions
Aul-0	Lowest 5% CV in category plus visual inspection of plots	3	4 weeks	30-Jan	January	30-Jan	2017	24/02/2017	27	27	36	119	83	30.25210084	6	3	18	0	Aul-0_3_30-Jan_27	0	0	accessions
Aul-0	Lowest 5% CV in category plus visual inspection of plots	3	4 weeks	30-Jan	January	30-Jan	2017	24/02/2017	27	27	36	119	83	30.25210084	6	3	19	1	Aul-0_3_30-Jan_27	0.840336134	2.777777778	accessions
Aul-0	Lowest 5% CV in category plus visual inspection of plots	3	4 weeks	30-Jan	January	30-Jan	2017	24/02/2017	27	27	36	119	83	30.25210084	6	3	20	0	Aul-0_3_30-Jan_27	0	0	accessions
Aul-0	Lowest 5% CV in category plus visual inspection of plots	3	4 weeks	30-Jan	January	30-Jan	2017	24/02/2017	27	27	36	119	83	30.25210084	6	3	21	0	Aul-0_3_30-Jan_27	0	0	accessions
Aul-0	Lowest 5% CV in category plus visual inspection of plots	3	4 weeks	30-Jan	January	30-Jan	2017	24/02/2017	27	27	36	119	83	30.25210084	6	3	22	2	Aul-0_3_30-Jan_27	1.680672269	5.555555556	accessions
Bob-0	Visual inspection of plots high variability	1	None	6	January	6-Jan	2017	31/01/2017	37	37	73	124	51	58.87096774	7	1	1	0	Bob-0_1_6-Jan_37	0	0	accessions
Bob-0	Visual inspection of plots high variability	1	None	6	January	6-Jan	2017	31/01/2017	37	37	73	124	51	58.87096774	7	1	2	1	Bob-0_1_6-Jan_37	0.806451613	1.369863014	accessions
Bob-0	Visual inspection of plots high variability	1	None	6	January	6-Jan	2017	31/01/2017	37	37	73	124	51	58.87096774	7	1	3	30	Bob-0_1_6-Jan_37	24.19354839	41.09589041	accessions
Bob-0	Visual inspection of plots high variability	1	None	6	January	6-Jan	2017	31/01/2017	37	37	73	124	51	58.87096774	7	1	4	25	Bob-0_1_6-Jan_37	20.16129032	34.24657534	accessions
Bob-0	Visual inspection of plots high variability	1	None	6	January	6-Jan	2017	31/01/2017	37	37	73	124	51	58.87096774	7	1	5	12	Bob-0_1_6-Jan_37	9.677419355	16.43835616	accessions
Bob-0	Visual inspection of plots high variability	1	None	6	January	6-Jan	2017	31/01/2017	37	37	73	124	51	58.87096774	7	1	6	3	Bob-0_1_6-Jan_37	2.419354839	4.109589041	accessions
Bob-0	Visual inspection of plots high variability	1	None	6	January	6-Jan	2017	31/01/2017	37	37	73	124	51	58.87096774	7	1	7	2	Bob-0_1_6-Jan_37	1.612903226	2.739726027	accessions
Bob-0	Visual inspection of plots high variability	2	None	6	January	6-Jan	2017	31/01/2017	37	37	76	116	40	65.51724138	8	2	1	0	Bob-0_2_6-Jan_37	0	0	accessions
Bob-0	Visual inspection of plots high variability	2	None	6	January	6-Jan	2017	31/01/2017	37	37	76	116	40	65.51724138	8	2	2	4	Bob-0_2_6-Jan_37	3.448275862	5.263157895	accessions
Bob-0	Visual inspection of plots high variability	2	None	6	January	6-Jan	2017	31/01/2017	37	37	76	116	40	65.51724138	8	2	3	42	Bob-0_2_6-Jan_37	36.20689655	55.26315789	accessions
Bob-0	Visual inspection of plots high variability	2	None	6	January	6-Jan	2017	31/01/2017	37	37	76	116	40	65.51724138	8	2	4	23	Bob-0_2_6-Jan_37	19.82758621	30.26315789	accessions
Bob-0	Visual inspection of plots high variability	2	None	6	January	6-Jan	2017	31/01/2017	37	37	76	116	40	65.51724138	8	2	5	6	Bob-0_2_6-Jan_37	5.172413793	7.894736842	accessions
Bob-0	Visual inspection of plots high variability	2	None	6	January	6-Jan	2017	31/01/2017	37	37	76	116	40	65.51724138	8	2	6	1	Bob-0_2_6-Jan_37	0.862068966	1.315789474	accessions
Bob-0	Visual inspection of plots high variability	3	None	6	January	6-Jan	2017	31/01/2017	37	37	100	130	30	76.92307692	9	3	1	0	Bob-0_3_6-Jan_37	0	0	accessions
Bob-0	Visual inspection of plots high variability	3	None	6	January	6-Jan	2017	31/01/2017	37	37	100	130	30	76.92307692	9	3	2	2	Bob-0_3_6-Jan_37	1.538461538	2	accessions
Bob-0	Visual inspection of plots high variability	3	None	6	January	6-Jan	2017	31/01/2017	37	37	100	130	30	76.92307692	9	3	3	40	Bob-0_3_6-Jan_37	30.76923077	40	accessions
Bob-0	Visual inspection of plots high variability	3	None	6	January	6-Jan	2017	31/01/2017	37	37	100	130	30	76.92307692	9	3	4	47	Bob-0_3_6-Jan_37	36.15384615	47	accessions
Bob-0	Visual inspection of plots high variability	3	None	6	January	6-Jan	2017	31/01/2017	37	37	100	130	30	76.92307692	9	3	5	9	Bob-0_3_6-Jan_37	6.923076923	9	accessions
Bob-0	Visual inspection of plots high variability	3	None	6	January	6-Jan	2017	31/01/2017	37	37	100	130	30	76.92307692	9	3	6	1	Bob-0_3_6-Jan_37	0.769230769	1	accessions
Bob-0	Visual inspection of plots high variability	3	None	6	January	6-Jan	2017	31/01/2017	37	37	100	130	30	76.92307692	9	3	7	0	Bob-0_3_6-Jan_37	0	0	accessions
Bob-0	Visual inspection of plots high variability	3	None	6	January	6-Jan	2017	31/01/2017	37	37	100	130	30	76.92307692	9	3	8	0	Bob-0_3_6-Jan_37	0	0	accessions
Bob-0	Visual inspection of plots high variability	3	None	6	January	6-Jan	2017	31/01/2017	37	37	100	130	30	76.92307692	9	3	9	0	Bob-0_3_6-Jan_37	0	0	accessions
Bob-0	Visual inspection of plots high variability	3	None	6	January	6-Jan	2017	31/01/2017	37	37	100	130	30	76.92307692	9	3	10	0	Bob-0_3_6-Jan_37	0	0	accessions
Bob-0	Visual inspection of plots high variability	3	None	6	January	6-Jan	2017	31/01/2017	37	37	100	130	30	76.92307692	9	3	11	0	Bob-0_3_6-Jan_37	0	0	accessions
Bob-0	Visual inspection of plots high variability	3	None	6	January	6-Jan	2017	31/01/2017	37	37	100	130	30	76.92307692	9	3	12	0	Bob-0_3_6-Jan_37	0	0	accessions
Bob-0	Visual inspection of plots high variability	3	None	6	January	6-Jan	2017	31/01/2017	37	37	100	130	30	76.92307692	9	3	13	0	Bob-0_3_6-Jan_37	0	0	accessions
Bob-0	Visual inspection of plots high variability	3	None	6	January	6-Jan	2017	31/01/2017	37	37	100	130	30	76.92307692	9	3	14	0	Bob-0_3_6-Jan_37	0	0	accessions
Bob-0	Visual inspection of plots high variability	3	None	6	January	6-Jan	2017	31/01/2017	37	37	100	130	30	76.92307692	9	3	15	0	Bob-0_3_6-Jan_37	0	0	accessions
Bob-0	Visual inspection of plots high variability	3	None	6	January	6-Jan	2017	31/01/2017	37	37	100	130	30	76.92307692	9	3	16	0	Bob-0_3_6-Jan_37	0	0	accessions
Bob-0	Visual inspection of plots high variability	3	None	6	January	6-Jan	2017	31/01/2017	37	37	100	130	30	76.92307692	9	3	17	0	Bob-0_3_6-Jan_37	0	0	accessions
Bob-0	Visual inspection of plots high variability	3	None	6	January	6-Jan	2017	31/01/2017	37	37	100	130	30	76.92307692	9	3	18	0	Bob-0_3_6-Jan_37	0	0	accessions
Bob-0	Visual inspection of plots high variability	3	None	6	January	6-Jan	2017	31/01/2017	37	37	100	130	30	76.92307692	9	3	19	0	Bob-0_3_6-Jan_37	0	0	accessions
Bob-0	Visual inspection of plots high variability	3	None	6	January	6-Jan	2017	31/01/2017	37	37	100	130	30	76.92307692	9	3	20	0	Bob-0_3_6-Jan_37	0	0	accessions
Bob-0	Visual inspection of plots high variability	3	None	6	January	6-Jan	2017	31/01/2017	37	37	100	130	30	76.92307692	9	3	21	0	Bob-0_3_6-Jan_37	0	0	accessions
Bob-0	Visual inspection of plots high variability	3	None	6	January	6-Jan	2017	31/01/2017	37	37	100	130	30	76.92307692	9	3	22	0	Bob-0_3_6-Jan_37	0	0	accessions
Bob-0	Visual inspection of plots high variability	3	None	6	January	6-Jan	2017	31/01/2017	37	37	100	130	30	76.92307692	9	3	23	0	Bob-0_3_6-Jan_37	0	0	accessions
Bob-0	Visual inspection of plots high variability	3	None	6	January	6-Jan	2017	31/01/2017	37	37	100	130	30	76.92307692	9	3	24	1	Bob-0_3_6-Jan_37	0.769230769	1	accessions
Cmo-3	Lowest 5% CV in category plus visual inspection of plots	1	4 weeks	30-Jan	January	30-Jan	2017	17/02/2017	27	27	0	134	134	0	10	1	1	0	Cmo-3_1_30-Jan_27	0	NA	accessions
Cmo-3	Lowest 5% CV in category plus visual inspection of plots	1	4 weeks	30-Jan	January	30-Jan	2017	17/02/2017	27	27	0	134	134	0	10	1	2	0	Cmo-3_1_30-Jan_27	0	NA	accessions
Cmo-3	Lowest 5% CV in category plus visual inspection of plots	1	4 weeks	30-Jan	January	30-Jan	2017	17/02/2017	27	27	0	134	134	0	10	1	3	0	Cmo-3_1_30-Jan_27	0	NA	accessions
Cmo-3	Lowest 5% CV in category plus visual inspection of plots	1	4 weeks	30-Jan	January	30-Jan	2017	17/02/2017	27	27	0	134	134	0	10	1	4	0	Cmo-3_1_30-Jan_27	0	NA	accessions
Cmo-3	Lowest 5% CV in category plus visual inspection of plots	1	4 weeks	30-Jan	January	30-Jan	2017	17/02/2017	27	27	0	134	134	0	10	1	5	0	Cmo-3_1_30-Jan_27	0	NA	accessions
Cmo-3	Lowest 5% CV in category plus visual inspection of plots	1	4 weeks	30-Jan	January	30-Jan	2017	17/02/2017	27	27	0	134	134	0	10	1	6	0	Cmo-3_1_30-Jan_27	0	NA	accessions
Cmo-3	Lowest 5% CV in category plus visual inspection of plots	1	4 weeks	30-Jan	January	30-Jan	2017	17/02/2017	27	27	0	134	134	0	10	1	7	0	Cmo-3_1_30-Jan_27	0	NA	accessions
Cmo-3	Lowest 5% CV in category plus visual inspection of plots	1	4 weeks	30-Jan	January	30-Jan	2017	17/02/2017	27	27	0	134	134	0	10	1	8	0	Cmo-3_1_30-Jan_27	0	NA	accessions
Cmo-3	Lowest 5% CV in category plus visual inspection of plots	2	4 weeks	30-Jan	January	30-Jan	2017	17/02/2017	27	27	7	7	141	100	11	2	1	0	Cmo-3_2_30-Jan_27	0	0	accessions
Cmo-3	Lowest 5% CV in category plus visual inspection of plots	2	4 weeks	30-Jan	January	30-Jan	2017	17/02/2017	27	27	7	7	141	100	11	2	2	0	Cmo-3_2_30-Jan_27	0	0	accessions
Cmo-3	Lowest 5% CV in category plus visual inspection of plots	2	4 weeks	30-Jan	January	30-Jan	2017	17/02/2017	27	27	7	7	141	100	11	2	3	0	Cmo-3_2_30-Jan_27	0	0	accessions
Cmo-3	Lowest 5% CV in category plus visual inspection of plots	2	4 weeks	30-Jan	January	30-Jan	2017	17/02/2017	27	27	7	7	141	100	11	2	4	1	Cmo-3_2_30-Jan_27	14.28571429	14.28571429	accessions
Cmo-3	Lowest 5% CV in category plus visual inspection of plots	2	4 weeks	30-Jan	January	30-Jan	2017	17/02/2017	27	27	7	7	141	100	11	2	5	3	Cmo-3_2_30-Jan_27	42.85714286	42.85714286	accessions
Cmo-3	Lowest 5% CV in category plus visual inspection of plots	2	4 weeks	30-Jan	January	30-Jan	2017	17/02/2017	27	27	7	7	141	100	11	2	6	1	Cmo-3_2_30-Jan_27	14.28571429	14.28571429	accessions
Cmo-3	Lowest 5% CV in category plus visual inspection of plots	2	4 weeks	30-Jan	January	30-Jan	2017	17/02/2017	27	27	7	7	141	100	11	2	7	1	Cmo-3_2_30-Jan_27	14.28571429	14.28571429	accessions
Cmo-3	Lowest 5% CV in category plus visual inspection of plots	2	4 weeks	30-Jan	January	30-Jan	2017	17/02/2017	27	27	7	7	141	100	11	2	8	1	Cmo-3_2_30-Jan_27	14.28571429	14.28571429	accessions
Cmo-3	Lowest 5% CV in category plus visual inspection of plots	3	4 weeks	30-Jan	January	30-Jan	2017	17/02/2017	27	27	0	136	136	0	12	3	1	0	Cmo-3_3_30-Jan_27	0	NA	accessions
Fei-0	Visual inspection of plots high variability	1	2 weeks	16-Jan	January	16-Jan	2017	17/02/2017	26	26	123	144	21	85.41666667	13	1	1	0	Fei-0_1_16-Jan_26	0	0	accessions
Fei-0	Visual inspection of plots high variability	1	2 weeks	16-Jan	January	16-Jan	2017	17/02/2017	26	26	123	144	21	85.41666667	13	1	2	1	Fei-0_1_16-Jan_26	0.694444444	0.81300813	accessions
Fei-0	Visual inspection of plots high variability	1	2 weeks	16-Jan	January	16-Jan	2017	17/02/2017	26	26	123	144	21	85.41666667	13	1	3	49	Fei-0_1_16-Jan_26	34.02777778	39.83739837	accessions
Fei-0	Visual inspection of plots high variability	1	2 weeks	16-Jan	January	16-Jan	2017	17/02/2017	26	26	123	144	21	85.41666667	13	1	4	56	Fei-0_1_16-Jan_26	38.88888889	45.52845528	accessions
Fei-0	Visual inspection of plots high variability	1	2 weeks	16-Jan	January	16-Jan	2017	17/02/2017	26	26	123	144	21	85.41666667	13	1	5	12	Fei-0_1_16-Jan_26	8.333333333	9.756097561	accessions
Fei-0	Visual inspection of plots high variability	1	2 weeks	16-Jan	January	16-Jan	2017	17/02/2017	26	26	123	144	21	85.41666667	13	1	6	3	Fei-0_1_16-Jan_26	2.083333333	2.43902439	accessions
Fei-0	Visual inspection of plots high variability	1	2 weeks	16-Jan	January	16-Jan	2017	17/02/2017	26	26	123	144	21	85.41666667	13	1	7	1	Fei-0_1_16-Jan_26	0.694444444	0.81300813	accessions
Fei-0	Visual inspection of plots high variability	1	2 weeks	16-Jan	January	16-Jan	2017	17/02/2017	26	26	123	144	21	85.41666667	13	1	8	1	Fei-0_1_16-Jan_26	0.694444444	0.81300813	accessions
Fei-0	Visual inspection of plots high variability	2	2 weeks	16-Jan	January	16-Jan	2017	17/02/2017	26	26	132	140	8	94.28571429	14	2	1	0	Fei-0_2_16-Jan_26	0	0	accessions
Fei-0	Visual inspection of plots high variability	2	2 weeks	16-Jan	January	16-Jan	2017	17/02/2017	26	26	132	140	8	94.28571429	14	2	2	0	Fei-0_2_16-Jan_26	0	0	accessions
Fei-0	Visual inspection of plots high variability	2	2 weeks	16-Jan	January	16-Jan	2017	17/02/2017	26	26	132	140	8	94.28571429	14	2	3	52	Fei-0_2_16-Jan_26	37.14285714	39.39393939	accessions
Fei-0	Visual inspection of plots high variability	2	2 weeks	16-Jan	January	16-Jan	2017	17/02/2017	26	26	132	140	8	94.28571429	14	2	4	67	Fei-0_2_16-Jan_26	47.85714286	50.75757576	accessions
Fei-0	Visual inspection of plots high variability	2	2 weeks	16-Jan	January	16-Jan	2017	17/02/2017	26	26	132	140	8	94.28571429	14	2	5	9	Fei-0_2_16-Jan_26	6.428571429	6.818181818	accessions
Fei-0	Visual inspection of plots high variability	2	2 weeks	16-Jan	January	16-Jan	2017	17/02/2017	26	26	132	140	8	94.28571429	14	2	6	2	Fei-0_2_16-Jan_26	1.428571429	1.515151515	accessions
Fei-0	Visual inspection of plots high variability	2	2 weeks	16-Jan	January	16-Jan	2017	17/02/2017	26	26	132	140	8	94.28571429	14	2	7	2	Fei-0_2_16-Jan_26	1.428571429	1.515151515	accessions
Fei-0	Visual inspection of plots high variability	2	2 weeks	16-Jan	January	16-Jan	2017	17/02/2017	26	26	132	140	8	94.28571429	14	2	8	0	Fei-0_2_16-Jan_26	0	0	accessions
Fei-0	Visual inspection of plots high variability	3	2 weeks	16-Jan	January	16-Jan	2017	17/02/2017	26	26	149	152	3	98.02631579	15	3	1	0	Fei-0_3_16-Jan_26	0	0	accessions
Fei-0	Visual inspection of plots high variability	3	2 weeks	16-Jan	January	16-Jan	2017	17/02/2017	26	26	149	152	3	98.02631579	15	3	2	0	Fei-0_3_16-Jan_26	0	0	accessions
Fei-0	Visual inspection of plots high variability	3	2 weeks	16-Jan	January	16-Jan	2017	17/02/2017	26	26	149	152	3	98.02631579	15	3	3	91	Fei-0_3_16-Jan_26	59.86842105	61.0738255	accessions
Fei-0	Visual inspection of plots high variability	3	2 weeks	16-Jan	January	16-Jan	2017	17/02/2017	26	26	149	152	3	98.02631579	15	3	4	55	Fei-0_3_16-Jan_26	36.18421053	36.91275168	accessions
Fei-0	Visual inspection of plots high variability	3	2 weeks	16-Jan	January	16-Jan	2017	17/02/2017	26	26	149	152	3	98.02631579	15	3	5	3	Fei-0_3_16-Jan_26	1.973684211	2.013422819	accessions
Fei-0	Visual inspection of plots high variability	3	2 weeks	16-Jan	January	16-Jan	2017	17/02/2017	26	26	149	152	3	98.02631579	15	3	6	0	Fei-0_3_16-Jan_26	0	0	accessions
Fei-0	Visual inspection of plots high variability	3	2 weeks	16-Jan	January	16-Jan	2017	17/02/2017	26	26	149	152	3	98.02631579	15	3	7	0	Fei-0_3_16-Jan_26	0	0	accessions
Fei-0	Visual inspection of plots high variability	3	2 weeks	16-Jan	January	16-Jan	2017	17/02/2017	26	26	149	152	3	98.02631579	15	3	8	0	Fei-0_3_16-Jan_26	0	0	accessions
Fel-2	Visual inspection of plots high variability	1	2 weeks	16-Jan	January	16-Jan	2017	17/02/2017	26	26	0	157	157	0	16	1	1	0	Fel-2_1_16-Jan_26	0	NA	accessions
Fel-2	Visual inspection of plots high variability	1	2 weeks	16-Jan	January	16-Jan	2017	17/02/2017	26	26	0	157	157	0	16	1	2	0	Fel-2_1_16-Jan_26	0	NA	accessions
Fel-2	Visual inspection of plots high variability	1	2 weeks	16-Jan	January	16-Jan	2017	17/02/2017	26	26	0	157	157	0	16	1	3	0	Fel-2_1_16-Jan_26	0	NA	accessions
Fel-2	Visual inspection of plots high variability	1	2 weeks	16-Jan	January	16-Jan	2017	17/02/2017	26	26	0	157	157	0	16	1	4	0	Fel-2_1_16-Jan_26	0	NA	accessions
Fel-2	Visual inspection of plots high variability	1	2 weeks	16-Jan	January	16-Jan	2017	17/02/2017	26	26	0	157	157	0	16	1	5	0	Fel-2_1_16-Jan_26	0	NA	accessions
Fel-2	Visual inspection of plots high variability	1	2 weeks	16-Jan	January	16-Jan	2017	17/02/2017	26	26	0	157	157	0	16	1	6	0	Fel-2_1_16-Jan_26	0	NA	accessions
Fel-2	Visual inspection of plots high variability	1	2 weeks	16-Jan	January	16-Jan	2017	17/02/2017	26	26	0	157	157	0	16	1	7	0	Fel-2_1_16-Jan_26	0	NA	accessions
Fel-2	Visual inspection of plots high variability	2	2 weeks	16-Jan	January	16-Jan	2017	17/02/2017	26	26	1	178	177	0.561797753	17	2	1	0	Fel-2_2_16-Jan_26	0	0	accessions
Fel-2	Visual inspection of plots high variability	2	2 weeks	16-Jan	January	16-Jan	2017	17/02/2017	26	26	1	178	177	0.561797753	17	2	2	0	Fel-2_2_16-Jan_26	0	0	accessions
Fel-2	Visual inspection of plots high variability	2	2 weeks	16-Jan	January	16-Jan	2017	17/02/2017	26	26	1	178	177	0.561797753	17	2	3	1	Fel-2_2_16-Jan_26	0.561797753	100	accessions
Fel-2	Visual inspection of plots high variability	2	2 weeks	16-Jan	January	16-Jan	2017	17/02/2017	26	26	1	178	177	0.561797753	17	2	4	0	Fel-2_2_16-Jan_26	0	0	accessions
Fel-2	Visual inspection of plots high variability	2	2 weeks	16-Jan	January	16-Jan	2017	17/02/2017	26	26	1	178	177	0.561797753	17	2	5	0	Fel-2_2_16-Jan_26	0	0	accessions
Fel-2	Visual inspection of plots high variability	2	2 weeks	16-Jan	January	16-Jan	2017	17/02/2017	26	26	1	178	177	0.561797753	17	2	6	0	Fel-2_2_16-Jan_26	0	0	accessions
Fel-2	Visual inspection of plots high variability	2	2 weeks	16-Jan	January	16-Jan	2017	17/02/2017	26	26	1	178	177	0.561797753	17	2	7	0	Fel-2_2_16-Jan_26	0	0	accessions
Fel-2	Visual inspection of plots high variability	3	2 weeks	16-Jan	January	16-Jan	2017	17/02/2017	26	26	2	154	152	1.298701299	18	3	1	0	Fel-2_3_16-Jan_26	0	0	accessions
Fel-2	Visual inspection of plots high variability	3	2 weeks	16-Jan	January	16-Jan	2017	17/02/2017	26	26	2	154	152	1.298701299	18	3	2	0	Fel-2_3_16-Jan_26	0	0	accessions
Fel-2	Visual inspection of plots high variability	3	2 weeks	16-Jan	January	16-Jan	2017	17/02/2017	26	26	2	154	152	1.298701299	18	3	3	0	Fel-2_3_16-Jan_26	0	0	accessions
Fel-2	Visual inspection of plots high variability	3	2 weeks	16-Jan	January	16-Jan	2017	17/02/2017	26	26	2	154	152	1.298701299	18	3	4	0	Fel-2_3_16-Jan_26	0	0	accessions
Fel-2	Visual inspection of plots high variability	3	2 weeks	16-Jan	January	16-Jan	2017	17/02/2017	26	26	2	154	152	1.298701299	18	3	5	1	Fel-2_3_16-Jan_26	0.649350649	50	accessions
Fel-2	Visual inspection of plots high variability	3	2 weeks	16-Jan	January	16-Jan	2017	17/02/2017	26	26	2	154	152	1.298701299	18	3	6	0	Fel-2_3_16-Jan_26	0	0	accessions
Fel-2	Visual inspection of plots high variability	3	2 weeks	16-Jan	January	16-Jan	2017	17/02/2017	26	26	2	154	152	1.298701299	18	3	7	1	Fel-2_3_16-Jan_26	0.649350649	50	accessions
Gue-0	Lowest 5% CV in category plus visual inspection of plots	1	4 weeks	30-Jan	January	30-Jan	2017	17/02/2017	27	27	0	137	137	0	19	1	1	0	Gue-0_1_30-Jan_27	0	NA	accessions
Gue-0	Lowest 5% CV in category plus visual inspection of plots	1	4 weeks	30-Jan	January	30-Jan	2017	17/02/2017	27	27	0	137	137	0	19	1	2	0	Gue-0_1_30-Jan_27	0	NA	accessions
Gue-0	Lowest 5% CV in category plus visual inspection of plots	1	4 weeks	30-Jan	January	30-Jan	2017	17/02/2017	27	27	0	137	137	0	19	1	3	0	Gue-0_1_30-Jan_27	0	NA	accessions
Gue-0	Lowest 5% CV in category plus visual inspection of plots	1	4 weeks	30-Jan	January	30-Jan	2017	17/02/2017	27	27	0	137	137	0	19	1	4	0	Gue-0_1_30-Jan_27	0	NA	accessions
Gue-0	Lowest 5% CV in category plus visual inspection of plots	1	4 weeks	30-Jan	January	30-Jan	2017	17/02/2017	27	27	0	137	137	0	19	1	5	0	Gue-0_1_30-Jan_27	0	NA	accessions
Gue-0	Lowest 5% CV in category plus visual inspection of plots	1	4 weeks	30-Jan	January	30-Jan	2017	17/02/2017	27	27	0	137	137	0	19	1	6	0	Gue-0_1_30-Jan_27	0	NA	accessions
Gue-0	Lowest 5% CV in category plus visual inspection of plots	1	4 weeks	30-Jan	January	30-Jan	2017	17/02/2017	27	27	0	137	137	0	19	1	7	0	Gue-0_1_30-Jan_27	0	NA	accessions
Gue-0	Lowest 5% CV in category plus visual inspection of plots	1	4 weeks	30-Jan	January	30-Jan	2017	17/02/2017	27	27	0	137	137	0	19	1	8	0	Gue-0_1_30-Jan_27	0	NA	accessions
Gue-0	Lowest 5% CV in category plus visual inspection of plots	1	4 weeks	30-Jan	January	30-Jan	2017	17/02/2017	27	27	0	137	137	0	19	1	9	0	Gue-0_1_30-Jan_27	0	NA	accessions
Gue-0	Lowest 5% CV in category plus visual inspection of plots	2	4 weeks	30-Jan	January	30-Jan	2017	17/02/2017	27	27	1	145	144	0.689655172	20	2	1	0	Gue-0_2_30-Jan_27	0	0	accessions
Gue-0	Lowest 5% CV in category plus visual inspection of plots	2	4 weeks	30-Jan	January	30-Jan	2017	17/02/2017	27	27	1	145	144	0.689655172	20	2	2	0	Gue-0_2_30-Jan_27	0	0	accessions
Gue-0	Lowest 5% CV in category plus visual inspection of plots	2	4 weeks	30-Jan	January	30-Jan	2017	17/02/2017	27	27	1	145	144	0.689655172	20	2	3	0	Gue-0_2_30-Jan_27	0	0	accessions
Gue-0	Lowest 5% CV in category plus visual inspection of plots	2	4 weeks	30-Jan	January	30-Jan	2017	17/02/2017	27	27	1	145	144	0.689655172	20	2	4	0	Gue-0_2_30-Jan_27	0	0	accessions
Gue-0	Lowest 5% CV in category plus visual inspection of plots	2	4 weeks	30-Jan	January	30-Jan	2017	17/02/2017	27	27	1	145	144	0.689655172	20	2	5	0	Gue-0_2_30-Jan_27	0	0	accessions
Gue-0	Lowest 5% CV in category plus visual inspection of plots	2	4 weeks	30-Jan	January	30-Jan	2017	17/02/2017	27	27	1	145	144	0.689655172	20	2	6	0	Gue-0_2_30-Jan_27	0	0	accessions
Gue-0	Lowest 5% CV in category plus visual inspection of plots	2	4 weeks	30-Jan	January	30-Jan	2017	17/02/2017	27	27	1	145	144	0.689655172	20	2	7	0	Gue-0_2_30-Jan_27	0	0	accessions
Gue-0	Lowest 5% CV in category plus visual inspection of plots	2	4 weeks	30-Jan	January	30-Jan	2017	17/02/2017	27	27	1	145	144	0.689655172	20	2	8	0	Gue-0_2_30-Jan_27	0	0	accessions
Gue-0	Lowest 5% CV in category plus visual inspection of plots	2	4 weeks	30-Jan	January	30-Jan	2017	17/02/2017	27	27	1	145	144	0.689655172	20	2	9	1	Gue-0_2_30-Jan_27	0.689655172	100	accessions
Gue-0	Lowest 5% CV in category plus visual inspection of plots	3	4 weeks	30-Jan	January	30-Jan	2017	17/02/2017	27	27	1	132	131	0.757575758	21	3	1	0	Gue-0_3_30-Jan_27	0	0	accessions
Gue-0	Lowest 5% CV in category plus visual inspection of plots	3	4 weeks	30-Jan	January	30-Jan	2017	17/02/2017	27	27	1	132	131	0.757575758	21	3	2	0	Gue-0_3_30-Jan_27	0	0	accessions
Gue-0	Lowest 5% CV in category plus visual inspection of plots	3	4 weeks	30-Jan	January	30-Jan	2017	17/02/2017	27	27	1	132	131	0.757575758	21	3	3	1	Gue-0_3_30-Jan_27	0.757575758	100	accessions
Gue-0	Lowest 5% CV in category plus visual inspection of plots	3	4 weeks	30-Jan	January	30-Jan	2017	17/02/2017	27	27	1	132	131	0.757575758	21	3	4	0	Gue-0_3_30-Jan_27	0	0	accessions
Gue-0	Lowest 5% CV in category plus visual inspection of plots	3	4 weeks	30-Jan	January	30-Jan	2017	17/02/2017	27	27	1	132	131	0.757575758	21	3	5	0	Gue-0_3_30-Jan_27	0	0	accessions
Gue-0	Lowest 5% CV in category plus visual inspection of plots	3	4 weeks	30-Jan	January	30-Jan	2017	17/02/2017	27	27	1	132	131	0.757575758	21	3	6	0	Gue-0_3_30-Jan_27	0	0	accessions
Gue-0	Lowest 5% CV in category plus visual inspection of plots	3	4 weeks	30-Jan	January	30-Jan	2017	17/02/2017	27	27	1	132	131	0.757575758	21	3	7	0	Gue-0_3_30-Jan_27	0	0	accessions
Gue-0	Lowest 5% CV in category plus visual inspection of plots	3	4 weeks	30-Jan	January	30-Jan	2017	17/02/2017	27	27	1	132	131	0.757575758	21	3	8	0	Gue-0_3_30-Jan_27	0	0	accessions
Gue-0	Lowest 5% CV in category plus visual inspection of plots	3	4 weeks	30-Jan	January	30-Jan	2017	17/02/2017	27	27	1	132	131	0.757575758	21	3	9	0	Gue-0_3_30-Jan_27	0	0	accessions
Hor-0	Lowest 5% CV in category plus visual inspection of plots	1	4 weeks	30-Jan	January	30-Jan	2017	24/02/2017	27	27	7	128	121	5.46875	22	1	1	0	Hor-0_1_30-Jan_27	0	0	accessions
Hor-0	Lowest 5% CV in category plus visual inspection of plots	1	4 weeks	30-Jan	January	30-Jan	2017	24/02/2017	27	27	7	128	121	5.46875	22	1	2	0	Hor-0_1_30-Jan_27	0	0	accessions
Hor-0	Lowest 5% CV in category plus visual inspection of plots	1	4 weeks	30-Jan	January	30-Jan	2017	24/02/2017	27	27	7	128	121	5.46875	22	1	3	0	Hor-0_1_30-Jan_27	0	0	accessions
Hor-0	Lowest 5% CV in category plus visual inspection of plots	1	4 weeks	30-Jan	January	30-Jan	2017	24/02/2017	27	27	7	128	121	5.46875	22	1	4	2	Hor-0_1_30-Jan_27	1.5625	28.57142857	accessions
Hor-0	Lowest 5% CV in category plus visual inspection of plots	1	4 weeks	30-Jan	January	30-Jan	2017	24/02/2017	27	27	7	128	121	5.46875	22	1	5	1	Hor-0_1_30-Jan_27	0.78125	14.28571429	accessions
Hor-0	Lowest 5% CV in category plus visual inspection of plots	1	4 weeks	30-Jan	January	30-Jan	2017	24/02/2017	27	27	7	128	121	5.46875	22	1	6	1	Hor-0_1_30-Jan_27	0.78125	14.28571429	accessions
Hor-0	Lowest 5% CV in category plus visual inspection of plots	1	4 weeks	30-Jan	January	30-Jan	2017	24/02/2017	27	27	7	128	121	5.46875	22	1	7	2	Hor-0_1_30-Jan_27	1.5625	28.57142857	accessions
Hor-0	Lowest 5% CV in category plus visual inspection of plots	1	4 weeks	30-Jan	January	30-Jan	2017	24/02/2017	27	27	7	128	121	5.46875	22	1	8	0	Hor-0_1_30-Jan_27	0	0	accessions
Hor-0	Lowest 5% CV in category plus visual inspection of plots	1	4 weeks	30-Jan	January	30-Jan	2017	24/02/2017	27	27	7	128	121	5.46875	22	1	9	0	Hor-0_1_30-Jan_27	0	0	accessions
Hor-0	Lowest 5% CV in category plus visual inspection of plots	1	4 weeks	30-Jan	January	30-Jan	2017	24/02/2017	27	27	7	128	121	5.46875	22	1	10	0	Hor-0_1_30-Jan_27	0	0	accessions
Hor-0	Lowest 5% CV in category plus visual inspection of plots	1	4 weeks	30-Jan	January	30-Jan	2017	24/02/2017	27	27	7	128	121	5.46875	22	1	11	0	Hor-0_1_30-Jan_27	0	0	accessions
Hor-0	Lowest 5% CV in category plus visual inspection of plots	1	4 weeks	30-Jan	January	30-Jan	2017	24/02/2017	27	27	7	128	121	5.46875	22	1	12	0	Hor-0_1_30-Jan_27	0	0	accessions
Hor-0	Lowest 5% CV in category plus visual inspection of plots	1	4 weeks	30-Jan	January	30-Jan	2017	24/02/2017	27	27	7	128	121	5.46875	22	1	13	0	Hor-0_1_30-Jan_27	0	0	accessions
Hor-0	Lowest 5% CV in category plus visual inspection of plots	1	4 weeks	30-Jan	January	30-Jan	2017	24/02/2017	27	27	7	128	121	5.46875	22	1	14	1	Hor-0_1_30-Jan_27	0.78125	14.28571429	accessions
Hor-0	Lowest 5% CV in category plus visual inspection of plots	2	4 weeks	30-Jan	January	30-Jan	2017	17/02/2017	27	27	15	134	119	11.19402985	23	2	1	0	Hor-0_2_30-Jan_27	0	0	accessions
Hor-0	Lowest 5% CV in category plus visual inspection of plots	2	4 weeks	30-Jan	January	30-Jan	2017	17/02/2017	27	27	15	134	119	11.19402985	23	2	2	0	Hor-0_2_30-Jan_27	0	0	accessions
Hor-0	Lowest 5% CV in category plus visual inspection of plots	2	4 weeks	30-Jan	January	30-Jan	2017	17/02/2017	27	27	15	134	119	11.19402985	23	2	3	2	Hor-0_2_30-Jan_27	1.492537313	13.33333333	accessions
Hor-0	Lowest 5% CV in category plus visual inspection of plots	2	4 weeks	30-Jan	January	30-Jan	2017	17/02/2017	27	27	15	134	119	11.19402985	23	2	4	4	Hor-0_2_30-Jan_27	2.985074627	26.66666667	accessions
Hor-0	Lowest 5% CV in category plus visual inspection of plots	2	4 weeks	30-Jan	January	30-Jan	2017	17/02/2017	27	27	15	134	119	11.19402985	23	2	5	4	Hor-0_2_30-Jan_27	2.985074627	26.66666667	accessions
Hor-0	Lowest 5% CV in category plus visual inspection of plots	2	4 weeks	30-Jan	January	30-Jan	2017	17/02/2017	27	27	15	134	119	11.19402985	23	2	6	2	Hor-0_2_30-Jan_27	1.492537313	13.33333333	accessions
Hor-0	Lowest 5% CV in category plus visual inspection of plots	2	4 weeks	30-Jan	January	30-Jan	2017	17/02/2017	27	27	15	134	119	11.19402985	23	2	7	1	Hor-0_2_30-Jan_27	0.746268657	6.666666667	accessions
Hor-0	Lowest 5% CV in category plus visual inspection of plots	2	4 weeks	30-Jan	January	30-Jan	2017	17/02/2017	27	27	15	134	119	11.19402985	23	2	8	0	Hor-0_2_30-Jan_27	0	0	accessions
Hor-0	Lowest 5% CV in category plus visual inspection of plots	2	4 weeks	30-Jan	January	30-Jan	2017	17/02/2017	27	27	15	134	119	11.19402985	23	2	9	0	Hor-0_2_30-Jan_27	0	0	accessions
Hor-0	Lowest 5% CV in category plus visual inspection of plots	2	4 weeks	30-Jan	January	30-Jan	2017	17/02/2017	27	27	15	134	119	11.19402985	23	2	10	2	Hor-0_2_30-Jan_27	1.492537313	13.33333333	accessions
Hor-0	Lowest 5% CV in category plus visual inspection of plots	2	4 weeks	30-Jan	January	30-Jan	2017	17/02/2017	27	27	15	134	119	11.19402985	23	2	11	0	Hor-0_2_30-Jan_27	0	0	accessions
Hor-0	Lowest 5% CV in category plus visual inspection of plots	2	4 weeks	30-Jan	January	30-Jan	2017	17/02/2017	27	27	15	134	119	11.19402985	23	2	12	0	Hor-0_2_30-Jan_27	0	0	accessions
Hor-0	Lowest 5% CV in category plus visual inspection of plots	2	4 weeks	30-Jan	January	30-Jan	2017	17/02/2017	27	27	15	134	119	11.19402985	23	2	13	0	Hor-0_2_30-Jan_27	0	0	accessions
Hor-0	Lowest 5% CV in category plus visual inspection of plots	2	4 weeks	30-Jan	January	30-Jan	2017	17/02/2017	27	27	15	134	119	11.19402985	23	2	14	0	Hor-0_2_30-Jan_27	0	0	accessions
Hor-0	Lowest 5% CV in category plus visual inspection of plots	3	4 weeks	30-Jan	January	30-Jan	2017	17/02/2017	27	27	30	120	90	25	24	3	1	0	Hor-0_3_30-Jan_27	0	0	accessions
Hor-0	Lowest 5% CV in category plus visual inspection of plots	3	4 weeks	30-Jan	January	30-Jan	2017	17/02/2017	27	27	30	120	90	25	24	3	2	0	Hor-0_3_30-Jan_27	0	0	accessions
Hor-0	Lowest 5% CV in category plus visual inspection of plots	3	4 weeks	30-Jan	January	30-Jan	2017	17/02/2017	27	27	30	120	90	25	24	3	3	3	Hor-0_3_30-Jan_27	2.5	10	accessions
Hor-0	Lowest 5% CV in category plus visual inspection of plots	3	4 weeks	30-Jan	January	30-Jan	2017	17/02/2017	27	27	30	120	90	25	24	3	4	11	Hor-0_3_30-Jan_27	9.166666667	36.66666667	accessions
Hor-0	Lowest 5% CV in category plus visual inspection of plots	3	4 weeks	30-Jan	January	30-Jan	2017	17/02/2017	27	27	30	120	90	25	24	3	5	11	Hor-0_3_30-Jan_27	9.166666667	36.66666667	accessions
Hor-0	Lowest 5% CV in category plus visual inspection of plots	3	4 weeks	30-Jan	January	30-Jan	2017	17/02/2017	27	27	30	120	90	25	24	3	6	5	Hor-0_3_30-Jan_27	4.166666667	16.66666667	accessions
Hor-0	Lowest 5% CV in category plus visual inspection of plots	3	4 weeks	30-Jan	January	30-Jan	2017	17/02/2017	27	27	30	120	90	25	24	3	7	0	Hor-0_3_30-Jan_27	0	0	accessions
Hor-0	Lowest 5% CV in category plus visual inspection of plots	3	4 weeks	30-Jan	January	30-Jan	2017	17/02/2017	27	27	30	120	90	25	24	3	8	0	Hor-0_3_30-Jan_27	0	0	accessions
Hor-0	Lowest 5% CV in category plus visual inspection of plots	3	4 weeks	30-Jan	January	30-Jan	2017	17/02/2017	27	27	30	120	90	25	24	3	9	0	Hor-0_3_30-Jan_27	0	0	accessions
Hor-0	Lowest 5% CV in category plus visual inspection of plots	3	4 weeks	30-Jan	January	30-Jan	2017	17/02/2017	27	27	30	120	90	25	24	3	10	0	Hor-0_3_30-Jan_27	0	0	accessions
Hor-0	Lowest 5% CV in category plus visual inspection of plots	3	4 weeks	30-Jan	January	30-Jan	2017	17/02/2017	27	27	30	120	90	25	24	3	11	0	Hor-0_3_30-Jan_27	0	0	accessions
Hor-0	Lowest 5% CV in category plus visual inspection of plots	3	4 weeks	30-Jan	January	30-Jan	2017	17/02/2017	27	27	30	120	90	25	24	3	12	0	Hor-0_3_30-Jan_27	0	0	accessions
Hor-0	Lowest 5% CV in category plus visual inspection of plots	3	4 weeks	30-Jan	January	30-Jan	2017	17/02/2017	27	27	30	120	90	25	24	3	13	0	Hor-0_3_30-Jan_27	0	0	accessions
Hor-0	Lowest 5% CV in category plus visual inspection of plots	3	4 weeks	30-Jan	January	30-Jan	2017	17/02/2017	27	27	30	120	90	25	24	3	14	0	Hor-0_3_30-Jan_27	0	0	accessions
Lac-0	Visual inspection of plots high variability	1	None	6	January	6-Jan	2017	31/01/2017	37	37	1	128	127	0.78125	25	1	1	0	Lac-0_1_6-Jan_37	0	0	accessions
Lac-0	Visual inspection of plots high variability	1	None	6	January	6-Jan	2017	31/01/2017	37	37	1	128	127	0.78125	25	1	2	0	Lac-0_1_6-Jan_37	0	0	accessions
Lac-0	Visual inspection of plots high variability	1	None	6	January	6-Jan	2017	31/01/2017	37	37	1	128	127	0.78125	25	1	3	1	Lac-0_1_6-Jan_37	0.78125	100	accessions
Lac-0	Visual inspection of plots high variability	1	None	6	January	6-Jan	2017	31/01/2017	37	37	1	128	127	0.78125	25	1	4	0	Lac-0_1_6-Jan_37	0	0	accessions
Lac-0	Visual inspection of plots high variability	1	None	6	January	6-Jan	2017	31/01/2017	37	37	1	128	127	0.78125	25	1	5	0	Lac-0_1_6-Jan_37	0	0	accessions
Lac-0	Visual inspection of plots high variability	1	None	6	January	6-Jan	2017	31/01/2017	37	37	1	128	127	0.78125	25	1	6	0	Lac-0_1_6-Jan_37	0	0	accessions
Lac-0	Visual inspection of plots high variability	1	None	6	January	6-Jan	2017	31/01/2017	37	37	1	128	127	0.78125	25	1	7	0	Lac-0_1_6-Jan_37	0	0	accessions
Lac-0	Visual inspection of plots high variability	1	None	6	January	6-Jan	2017	31/01/2017	37	37	1	128	127	0.78125	25	1	8	0	Lac-0_1_6-Jan_37	0	0	accessions
Lac-0	Visual inspection of plots high variability	1	None	6	January	6-Jan	2017	31/01/2017	37	37	1	128	127	0.78125	25	1	9	0	Lac-0_1_6-Jan_37	0	0	accessions
Lac-0	Visual inspection of plots high variability	2	None	6	January	6-Jan	2017	31/01/2017	37	37	2	153	151	1.307189542	26	2	1	0	Lac-0_2_6-Jan_37	0	0	accessions
Lac-0	Visual inspection of plots high variability	2	None	6	January	6-Jan	2017	31/01/2017	37	37	2	153	151	1.307189542	26	2	2	0	Lac-0_2_6-Jan_37	0	0	accessions
Lac-0	Visual inspection of plots high variability	2	None	6	January	6-Jan	2017	31/01/2017	37	37	2	153	151	1.307189542	26	2	3	1	Lac-0_2_6-Jan_37	0.653594771	50	accessions
Lac-0	Visual inspection of plots high variability	2	None	6	January	6-Jan	2017	31/01/2017	37	37	2	153	151	1.307189542	26	2	4	0	Lac-0_2_6-Jan_37	0	0	accessions
Lac-0	Visual inspection of plots high variability	2	None	6	January	6-Jan	2017	31/01/2017	37	37	2	153	151	1.307189542	26	2	5	0	Lac-0_2_6-Jan_37	0	0	accessions
Lac-0	Visual inspection of plots high variability	2	None	6	January	6-Jan	2017	31/01/2017	37	37	2	153	151	1.307189542	26	2	6	0	Lac-0_2_6-Jan_37	0	0	accessions
Lac-0	Visual inspection of plots high variability	2	None	6	January	6-Jan	2017	31/01/2017	37	37	2	153	151	1.307189542	26	2	7	0	Lac-0_2_6-Jan_37	0	0	accessions
Lac-0	Visual inspection of plots high variability	2	None	6	January	6-Jan	2017	31/01/2017	37	37	2	153	151	1.307189542	26	2	8	0	Lac-0_2_6-Jan_37	0	0	accessions
Lac-0	Visual inspection of plots high variability	2	None	6	January	6-Jan	2017	31/01/2017	37	37	2	153	151	1.307189542	26	2	9	1	Lac-0_2_6-Jan_37	0.653594771	50	accessions
Lac-0	Visual inspection of plots high variability	3	None	6	January	6-Jan	2017	31/01/2017	37	37	4	138	134	2.898550725	27	3	1	0	Lac-0_3_6-Jan_37	0	0	accessions
Lac-0	Visual inspection of plots high variability	3	None	6	January	6-Jan	2017	31/01/2017	37	37	4	138	134	2.898550725	27	3	2	0	Lac-0_3_6-Jan_37	0	0	accessions
Lac-0	Visual inspection of plots high variability	3	None	6	January	6-Jan	2017	31/01/2017	37	37	4	138	134	2.898550725	27	3	3	2	Lac-0_3_6-Jan_37	1.449275362	50	accessions
Lac-0	Visual inspection of plots high variability	3	None	6	January	6-Jan	2017	31/01/2017	37	37	4	138	134	2.898550725	27	3	4	2	Lac-0_3_6-Jan_37	1.449275362	50	accessions
Lac-0	Visual inspection of plots high variability	3	None	6	January	6-Jan	2017	31/01/2017	37	37	4	138	134	2.898550725	27	3	5	0	Lac-0_3_6-Jan_37	0	0	accessions
Lac-0	Visual inspection of plots high variability	3	None	6	January	6-Jan	2017	31/01/2017	37	37	4	138	134	2.898550725	27	3	6	0	Lac-0_3_6-Jan_37	0	0	accessions
Lac-0	Visual inspection of plots high variability	3	None	6	January	6-Jan	2017	31/01/2017	37	37	4	138	134	2.898550725	27	3	7	0	Lac-0_3_6-Jan_37	0	0	accessions
Lac-0	Visual inspection of plots high variability	3	None	6	January	6-Jan	2017	31/01/2017	37	37	4	138	134	2.898550725	27	3	8	0	Lac-0_3_6-Jan_37	0	0	accessions
Lac-0	Visual inspection of plots high variability	3	None	6	January	6-Jan	2017	31/01/2017	37	37	4	138	134	2.898550725	27	3	9	0	Lac-0_3_6-Jan_37	0	0	accessions
Mad-0	Visual inspection of plots high variability	1	4 weeks	30-Jan	January	30-Jan	2017	17/02/2017	27	27	49	115	66	42.60869565	28	1	1	0	Mad-0_1_30-Jan_27	0	0	accessions
Mad-0	Visual inspection of plots high variability	1	4 weeks	30-Jan	January	30-Jan	2017	17/02/2017	27	27	49	115	66	42.60869565	28	1	2	1	Mad-0_1_30-Jan_27	0.869565217	2.040816327	accessions
Mad-0	Visual inspection of plots high variability	1	4 weeks	30-Jan	January	30-Jan	2017	17/02/2017	27	27	49	115	66	42.60869565	28	1	3	20	Mad-0_1_30-Jan_27	17.39130435	40.81632653	accessions
Mad-0	Visual inspection of plots high variability	1	4 weeks	30-Jan	January	30-Jan	2017	17/02/2017	27	27	49	115	66	42.60869565	28	1	4	11	Mad-0_1_30-Jan_27	9.565217391	22.44897959	accessions
Mad-0	Visual inspection of plots high variability	1	4 weeks	30-Jan	January	30-Jan	2017	17/02/2017	27	27	49	115	66	42.60869565	28	1	5	8	Mad-0_1_30-Jan_27	6.956521739	16.32653061	accessions
Mad-0	Visual inspection of plots high variability	1	4 weeks	30-Jan	January	30-Jan	2017	17/02/2017	27	27	49	115	66	42.60869565	28	1	6	8	Mad-0_1_30-Jan_27	6.956521739	16.32653061	accessions
Mad-0	Visual inspection of plots high variability	1	4 weeks	30-Jan	January	30-Jan	2017	17/02/2017	27	27	49	115	66	42.60869565	28	1	7	1	Mad-0_1_30-Jan_27	0.869565217	2.040816327	accessions
Mad-0	Visual inspection of plots high variability	1	4 weeks	30-Jan	January	30-Jan	2017	17/02/2017	27	27	49	115	66	42.60869565	28	1	8	0	Mad-0_1_30-Jan_27	0	0	accessions
Mad-0	Visual inspection of plots high variability	1	4 weeks	30-Jan	January	30-Jan	2017	17/02/2017	27	27	49	115	66	42.60869565	28	1	9	0	Mad-0_1_30-Jan_27	0	0	accessions
Mad-0	Visual inspection of plots high variability	2	4 weeks	30-Jan	January	30-Jan	2017	17/02/2017	27	27	74	117	43	63.24786325	29	2	1	0	Mad-0_2_30-Jan_27	0	0	accessions
Mad-0	Visual inspection of plots high variability	2	4 weeks	30-Jan	January	30-Jan	2017	17/02/2017	27	27	74	117	43	63.24786325	29	2	2	27	Mad-0_2_30-Jan_27	23.07692308	36.48648649	accessions
Mad-0	Visual inspection of plots high variability	2	4 weeks	30-Jan	January	30-Jan	2017	17/02/2017	27	27	74	117	43	63.24786325	29	2	3	29	Mad-0_2_30-Jan_27	24.78632479	39.18918919	accessions
Mad-0	Visual inspection of plots high variability	2	4 weeks	30-Jan	January	30-Jan	2017	17/02/2017	27	27	74	117	43	63.24786325	29	2	4	9	Mad-0_2_30-Jan_27	7.692307692	12.16216216	accessions
Mad-0	Visual inspection of plots high variability	2	4 weeks	30-Jan	January	30-Jan	2017	17/02/2017	27	27	74	117	43	63.24786325	29	2	5	1	Mad-0_2_30-Jan_27	0.854700855	1.351351351	accessions
Mad-0	Visual inspection of plots high variability	2	4 weeks	30-Jan	January	30-Jan	2017	17/02/2017	27	27	74	117	43	63.24786325	29	2	6	2	Mad-0_2_30-Jan_27	1.709401709	2.702702703	accessions
Mad-0	Visual inspection of plots high variability	2	4 weeks	30-Jan	January	30-Jan	2017	17/02/2017	27	27	74	117	43	63.24786325	29	2	7	1	Mad-0_2_30-Jan_27	0.854700855	1.351351351	accessions
Mad-0	Visual inspection of plots high variability	2	4 weeks	30-Jan	January	30-Jan	2017	17/02/2017	27	27	74	117	43	63.24786325	29	2	8	2	Mad-0_2_30-Jan_27	1.709401709	2.702702703	accessions
Mad-0	Visual inspection of plots high variability	2	4 weeks	30-Jan	January	30-Jan	2017	17/02/2017	27	27	74	117	43	63.24786325	29	2	9	3	Mad-0_2_30-Jan_27	2.564102564	4.054054054	accessions
Mad-0	Visual inspection of plots high variability	3	4 weeks	30-Jan	January	30-Jan	2017	17/02/2017	27	27	91	130	39	70	30	3	1	0	Mad-0_3_30-Jan_27	0	0	accessions
Mad-0	Visual inspection of plots high variability	3	4 weeks	30-Jan	January	30-Jan	2017	17/02/2017	27	27	91	130	39	70	30	3	2	2	Mad-0_3_30-Jan_27	1.538461538	2.197802198	accessions
Mad-0	Visual inspection of plots high variability	3	4 weeks	30-Jan	January	30-Jan	2017	17/02/2017	27	27	91	130	39	70	30	3	3	52	Mad-0_3_30-Jan_27	40	57.14285714	accessions
Mad-0	Visual inspection of plots high variability	3	4 weeks	30-Jan	January	30-Jan	2017	17/02/2017	27	27	91	130	39	70	30	3	4	34	Mad-0_3_30-Jan_27	26.15384615	37.36263736	accessions
Mad-0	Visual inspection of plots high variability	3	4 weeks	30-Jan	January	30-Jan	2017	17/02/2017	27	27	91	130	39	70	30	3	5	2	Mad-0_3_30-Jan_27	1.538461538	2.197802198	accessions
Mad-0	Visual inspection of plots high variability	3	4 weeks	30-Jan	January	30-Jan	2017	17/02/2017	27	27	91	130	39	70	30	3	6	1	Mad-0_3_30-Jan_27	0.769230769	1.098901099	accessions
Mad-0	Visual inspection of plots high variability	3	4 weeks	30-Jan	January	30-Jan	2017	17/02/2017	27	27	91	130	39	70	30	3	7	0	Mad-0_3_30-Jan_27	0	0	accessions
Mad-0	Visual inspection of plots high variability	3	4 weeks	30-Jan	January	30-Jan	2017	17/02/2017	27	27	91	130	39	70	30	3	8	0	Mad-0_3_30-Jan_27	0	0	accessions
Mad-0	Visual inspection of plots high variability	3	4 weeks	30-Jan	January	30-Jan	2017	17/02/2017	27	27	91	130	39	70	30	3	9	0	Mad-0_3_30-Jan_27	0	0	accessions
Naa-0	Lowest 5% CV in category plus visual inspection of plots	1	4 weeks	30-Jan	January	30-Jan	2017	24/02/2017	27	27	2	126	124	1.587301587	31	1	1	0	Naa-0_1_30-Jan_27	0	0	accessions
Naa-0	Lowest 5% CV in category plus visual inspection of plots	1	4 weeks	30-Jan	January	30-Jan	2017	24/02/2017	27	27	2	126	124	1.587301587	31	1	2	0	Naa-0_1_30-Jan_27	0	0	accessions
Naa-0	Lowest 5% CV in category plus visual inspection of plots	1	4 weeks	30-Jan	January	30-Jan	2017	24/02/2017	27	27	2	126	124	1.587301587	31	1	3	1	Naa-0_1_30-Jan_27	0.793650794	50	accessions
Naa-0	Lowest 5% CV in category plus visual inspection of plots	1	4 weeks	30-Jan	January	30-Jan	2017	24/02/2017	27	27	2	126	124	1.587301587	31	1	4	0	Naa-0_1_30-Jan_27	0	0	accessions
Naa-0	Lowest 5% CV in category plus visual inspection of plots	1	4 weeks	30-Jan	January	30-Jan	2017	24/02/2017	27	27	2	126	124	1.587301587	31	1	5	1	Naa-0_1_30-Jan_27	0.793650794	50	accessions
Naa-0	Lowest 5% CV in category plus visual inspection of plots	1	4 weeks	30-Jan	January	30-Jan	2017	24/02/2017	27	27	2	126	124	1.587301587	31	1	6	0	Naa-0_1_30-Jan_27	0	0	accessions
Naa-0	Lowest 5% CV in category plus visual inspection of plots	1	4 weeks	30-Jan	January	30-Jan	2017	24/02/2017	27	27	2	126	124	1.587301587	31	1	7	0	Naa-0_1_30-Jan_27	0	0	accessions
Naa-0	Lowest 5% CV in category plus visual inspection of plots	1	4 weeks	30-Jan	January	30-Jan	2017	24/02/2017	27	27	2	126	124	1.587301587	31	1	8	0	Naa-0_1_30-Jan_27	0	0	accessions
Naa-0	Lowest 5% CV in category plus visual inspection of plots	1	4 weeks	30-Jan	January	30-Jan	2017	24/02/2017	27	27	2	126	124	1.587301587	31	1	9	0	Naa-0_1_30-Jan_27	0	0	accessions
Naa-0	Lowest 5% CV in category plus visual inspection of plots	1	4 weeks	30-Jan	January	30-Jan	2017	24/02/2017	27	27	2	126	124	1.587301587	31	1	10	0	Naa-0_1_30-Jan_27	0	0	accessions
Naa-0	Lowest 5% CV in category plus visual inspection of plots	1	4 weeks	30-Jan	January	30-Jan	2017	24/02/2017	27	27	2	126	124	1.587301587	31	1	11	0	Naa-0_1_30-Jan_27	0	0	accessions
Naa-0	Lowest 5% CV in category plus visual inspection of plots	1	4 weeks	30-Jan	January	30-Jan	2017	24/02/2017	27	27	2	126	124	1.587301587	31	1	12	0	Naa-0_1_30-Jan_27	0	0	accessions
Naa-0	Lowest 5% CV in category plus visual inspection of plots	1	4 weeks	30-Jan	January	30-Jan	2017	24/02/2017	27	27	2	126	124	1.587301587	31	1	13	0	Naa-0_1_30-Jan_27	0	0	accessions
Naa-0	Lowest 5% CV in category plus visual inspection of plots	1	4 weeks	30-Jan	January	30-Jan	2017	24/02/2017	27	27	2	126	124	1.587301587	31	1	14	0	Naa-0_1_30-Jan_27	0	0	accessions
Naa-0	Lowest 5% CV in category plus visual inspection of plots	1	4 weeks	30-Jan	January	30-Jan	2017	24/02/2017	27	27	2	126	124	1.587301587	31	1	15	0	Naa-0_1_30-Jan_27	0	0	accessions
Naa-0	Lowest 5% CV in category plus visual inspection of plots	2	4 weeks	30-Jan	January	30-Jan	2017	17/02/2017	27	27	4	126	122	3.174603175	32	2	1	0	Naa-0_2_30-Jan_27	0	0	accessions
Naa-0	Lowest 5% CV in category plus visual inspection of plots	2	4 weeks	30-Jan	January	30-Jan	2017	17/02/2017	27	27	4	126	122	3.174603175	32	2	2	0	Naa-0_2_30-Jan_27	0	0	accessions
Naa-0	Lowest 5% CV in category plus visual inspection of plots	2	4 weeks	30-Jan	January	30-Jan	2017	17/02/2017	27	27	4	126	122	3.174603175	32	2	3	0	Naa-0_2_30-Jan_27	0	0	accessions
Naa-0	Lowest 5% CV in category plus visual inspection of plots	2	4 weeks	30-Jan	January	30-Jan	2017	17/02/2017	27	27	4	126	122	3.174603175	32	2	4	0	Naa-0_2_30-Jan_27	0	0	accessions
Naa-0	Lowest 5% CV in category plus visual inspection of plots	2	4 weeks	30-Jan	January	30-Jan	2017	17/02/2017	27	27	4	126	122	3.174603175	32	2	5	2	Naa-0_2_30-Jan_27	1.587301587	50	accessions
Naa-0	Lowest 5% CV in category plus visual inspection of plots	2	4 weeks	30-Jan	January	30-Jan	2017	17/02/2017	27	27	4	126	122	3.174603175	32	2	6	1	Naa-0_2_30-Jan_27	0.793650794	25	accessions
Naa-0	Lowest 5% CV in category plus visual inspection of plots	2	4 weeks	30-Jan	January	30-Jan	2017	17/02/2017	27	27	4	126	122	3.174603175	32	2	7	0	Naa-0_2_30-Jan_27	0	0	accessions
Naa-0	Lowest 5% CV in category plus visual inspection of plots	2	4 weeks	30-Jan	January	30-Jan	2017	17/02/2017	27	27	4	126	122	3.174603175	32	2	8	1	Naa-0_2_30-Jan_27	0.793650794	25	accessions
Naa-0	Lowest 5% CV in category plus visual inspection of plots	2	4 weeks	30-Jan	January	30-Jan	2017	17/02/2017	27	27	4	126	122	3.174603175	32	2	9	0	Naa-0_2_30-Jan_27	0	0	accessions
Naa-0	Lowest 5% CV in category plus visual inspection of plots	2	4 weeks	30-Jan	January	30-Jan	2017	17/02/2017	27	27	4	126	122	3.174603175	32	2	10	0	Naa-0_2_30-Jan_27	0	0	accessions
Naa-0	Lowest 5% CV in category plus visual inspection of plots	2	4 weeks	30-Jan	January	30-Jan	2017	17/02/2017	27	27	4	126	122	3.174603175	32	2	11	0	Naa-0_2_30-Jan_27	0	0	accessions
Naa-0	Lowest 5% CV in category plus visual inspection of plots	2	4 weeks	30-Jan	January	30-Jan	2017	17/02/2017	27	27	4	126	122	3.174603175	32	2	12	0	Naa-0_2_30-Jan_27	0	0	accessions
Naa-0	Lowest 5% CV in category plus visual inspection of plots	2	4 weeks	30-Jan	January	30-Jan	2017	17/02/2017	27	27	4	126	122	3.174603175	32	2	13	0	Naa-0_2_30-Jan_27	0	0	accessions
Naa-0	Lowest 5% CV in category plus visual inspection of plots	2	4 weeks	30-Jan	January	30-Jan	2017	17/02/2017	27	27	4	126	122	3.174603175	32	2	14	0	Naa-0_2_30-Jan_27	0	0	accessions
Naa-0	Lowest 5% CV in category plus visual inspection of plots	2	4 weeks	30-Jan	January	30-Jan	2017	17/02/2017	27	27	4	126	122	3.174603175	32	2	15	0	Naa-0_2_30-Jan_27	0	0	accessions
Naa-0	Lowest 5% CV in category plus visual inspection of plots	3	4 weeks	30-Jan	January	30-Jan	2017	24/02/2017	27	27	13	34	21	38.23529412	33	3	1	0	Naa-0_3_30-Jan_27	0	0	accessions
Naa-0	Lowest 5% CV in category plus visual inspection of plots	3	4 weeks	30-Jan	January	30-Jan	2017	24/02/2017	27	27	13	34	21	38.23529412	33	3	2	0	Naa-0_3_30-Jan_27	0	0	accessions
Naa-0	Lowest 5% CV in category plus visual inspection of plots	3	4 weeks	30-Jan	January	30-Jan	2017	24/02/2017	27	27	13	34	21	38.23529412	33	3	3	1	Naa-0_3_30-Jan_27	2.941176471	7.692307692	accessions
Naa-0	Lowest 5% CV in category plus visual inspection of plots	3	4 weeks	30-Jan	January	30-Jan	2017	24/02/2017	27	27	13	34	21	38.23529412	33	3	4	6	Naa-0_3_30-Jan_27	17.64705882	46.15384615	accessions
Naa-0	Lowest 5% CV in category plus visual inspection of plots	3	4 weeks	30-Jan	January	30-Jan	2017	24/02/2017	27	27	13	34	21	38.23529412	33	3	5	1	Naa-0_3_30-Jan_27	2.941176471	7.692307692	accessions
Naa-0	Lowest 5% CV in category plus visual inspection of plots	3	4 weeks	30-Jan	January	30-Jan	2017	24/02/2017	27	27	13	34	21	38.23529412	33	3	6	0	Naa-0_3_30-Jan_27	0	0	accessions
Naa-0	Lowest 5% CV in category plus visual inspection of plots	3	4 weeks	30-Jan	January	30-Jan	2017	24/02/2017	27	27	13	34	21	38.23529412	33	3	7	2	Naa-0_3_30-Jan_27	5.882352941	15.38461538	accessions
Naa-0	Lowest 5% CV in category plus visual inspection of plots	3	4 weeks	30-Jan	January	30-Jan	2017	24/02/2017	27	27	13	34	21	38.23529412	33	3	8	2	Naa-0_3_30-Jan_27	5.882352941	15.38461538	accessions
Naa-0	Lowest 5% CV in category plus visual inspection of plots	3	4 weeks	30-Jan	January	30-Jan	2017	24/02/2017	27	27	13	34	21	38.23529412	33	3	9	0	Naa-0_3_30-Jan_27	0	0	accessions
Naa-0	Lowest 5% CV in category plus visual inspection of plots	3	4 weeks	30-Jan	January	30-Jan	2017	24/02/2017	27	27	13	34	21	38.23529412	33	3	10	0	Naa-0_3_30-Jan_27	0	0	accessions
Naa-0	Lowest 5% CV in category plus visual inspection of plots	3	4 weeks	30-Jan	January	30-Jan	2017	24/02/2017	27	27	13	34	21	38.23529412	33	3	11	0	Naa-0_3_30-Jan_27	0	0	accessions
Naa-0	Lowest 5% CV in category plus visual inspection of plots	3	4 weeks	30-Jan	January	30-Jan	2017	24/02/2017	27	27	13	34	21	38.23529412	33	3	12	0	Naa-0_3_30-Jan_27	0	0	accessions
Naa-0	Lowest 5% CV in category plus visual inspection of plots	3	4 weeks	30-Jan	January	30-Jan	2017	24/02/2017	27	27	13	34	21	38.23529412	33	3	13	0	Naa-0_3_30-Jan_27	0	0	accessions
Naa-0	Lowest 5% CV in category plus visual inspection of plots	3	4 weeks	30-Jan	January	30-Jan	2017	24/02/2017	27	27	13	34	21	38.23529412	33	3	14	0	Naa-0_3_30-Jan_27	0	0	accessions
Naa-0	Lowest 5% CV in category plus visual inspection of plots	3	4 weeks	30-Jan	January	30-Jan	2017	24/02/2017	27	27	13	34	21	38.23529412	33	3	15	1	Naa-0_3_30-Jan_27	2.941176471	7.692307692	accessions
Ovi-1	Top 5% CV in it's category of DAR and scoring time period	1	2 weeks	16-Jan	January	16-Jan	2017	17/02/2017	26	26	0	160	160	0	34	1	1	0	Ovi-1_1_16-Jan_26	0	NA	accessions
Ovi-1	Top 5% CV in it's category of DAR and scoring time period	1	2 weeks	16-Jan	January	16-Jan	2017	17/02/2017	26	26	0	160	160	0	34	1	2	0	Ovi-1_1_16-Jan_26	0	NA	accessions
Ovi-1	Top 5% CV in it's category of DAR and scoring time period	1	2 weeks	16-Jan	January	16-Jan	2017	17/02/2017	26	26	0	160	160	0	34	1	3	0	Ovi-1_1_16-Jan_26	0	NA	accessions
Ovi-1	Top 5% CV in it's category of DAR and scoring time period	1	2 weeks	16-Jan	January	16-Jan	2017	17/02/2017	26	26	0	160	160	0	34	1	4	0	Ovi-1_1_16-Jan_26	0	NA	accessions
Ovi-1	Top 5% CV in it's category of DAR and scoring time period	1	2 weeks	16-Jan	January	16-Jan	2017	17/02/2017	26	26	0	160	160	0	34	1	5	0	Ovi-1_1_16-Jan_26	0	NA	accessions
Ovi-1	Top 5% CV in it's category of DAR and scoring time period	1	2 weeks	16-Jan	January	16-Jan	2017	17/02/2017	26	26	0	160	160	0	34	1	6	0	Ovi-1_1_16-Jan_26	0	NA	accessions
Ovi-1	Top 5% CV in it's category of DAR and scoring time period	1	2 weeks	16-Jan	January	16-Jan	2017	17/02/2017	26	26	0	160	160	0	34	1	7	0	Ovi-1_1_16-Jan_26	0	NA	accessions
Ovi-1	Top 5% CV in it's category of DAR and scoring time period	2	2 weeks	16-Jan	January	16-Jan	2017	17/02/2017	26	26	0	140	140	0	35	2	1	0	Ovi-1_2_16-Jan_26	0	NA	accessions
Ovi-1	Top 5% CV in it's category of DAR and scoring time period	2	2 weeks	16-Jan	January	16-Jan	2017	17/02/2017	26	26	0	140	140	0	35	2	2	0	Ovi-1_2_16-Jan_26	0	NA	accessions
Ovi-1	Top 5% CV in it's category of DAR and scoring time period	2	2 weeks	16-Jan	January	16-Jan	2017	17/02/2017	26	26	0	140	140	0	35	2	3	0	Ovi-1_2_16-Jan_26	0	NA	accessions
Ovi-1	Top 5% CV in it's category of DAR and scoring time period	2	2 weeks	16-Jan	January	16-Jan	2017	17/02/2017	26	26	0	140	140	0	35	2	4	0	Ovi-1_2_16-Jan_26	0	NA	accessions
Ovi-1	Top 5% CV in it's category of DAR and scoring time period	2	2 weeks	16-Jan	January	16-Jan	2017	17/02/2017	26	26	0	140	140	0	35	2	5	0	Ovi-1_2_16-Jan_26	0	NA	accessions
Ovi-1	Top 5% CV in it's category of DAR and scoring time period	2	2 weeks	16-Jan	January	16-Jan	2017	17/02/2017	26	26	0	140	140	0	35	2	6	0	Ovi-1_2_16-Jan_26	0	NA	accessions
Ovi-1	Top 5% CV in it's category of DAR and scoring time period	2	2 weeks	16-Jan	January	16-Jan	2017	17/02/2017	26	26	0	140	140	0	35	2	7	0	Ovi-1_2_16-Jan_26	0	NA	accessions
Ovi-1	Top 5% CV in it's category of DAR and scoring time period	3	2 weeks	16-Jan	January	16-Jan	2017	17/02/2017	26	26	37	158	121	23.41772152	36	3	1	0	Ovi-1_3_16-Jan_26	0	0	accessions
Ovi-1	Top 5% CV in it's category of DAR and scoring time period	3	2 weeks	16-Jan	January	16-Jan	2017	17/02/2017	26	26	37	158	121	23.41772152	36	3	2	7	Ovi-1_3_16-Jan_26	4.430379747	18.91891892	accessions
Ovi-1	Top 5% CV in it's category of DAR and scoring time period	3	2 weeks	16-Jan	January	16-Jan	2017	17/02/2017	26	26	37	158	121	23.41772152	36	3	3	21	Ovi-1_3_16-Jan_26	13.29113924	56.75675676	accessions
Ovi-1	Top 5% CV in it's category of DAR and scoring time period	3	2 weeks	16-Jan	January	16-Jan	2017	17/02/2017	26	26	37	158	121	23.41772152	36	3	4	8	Ovi-1_3_16-Jan_26	5.063291139	21.62162162	accessions
Ovi-1	Top 5% CV in it's category of DAR and scoring time period	3	2 weeks	16-Jan	January	16-Jan	2017	17/02/2017	26	26	37	158	121	23.41772152	36	3	5	0	Ovi-1_3_16-Jan_26	0	0	accessions
Ovi-1	Top 5% CV in it's category of DAR and scoring time period	3	2 weeks	16-Jan	January	16-Jan	2017	17/02/2017	26	26	37	158	121	23.41772152	36	3	6	0	Ovi-1_3_16-Jan_26	0	0	accessions
Ovi-1	Top 5% CV in it's category of DAR and scoring time period	3	2 weeks	16-Jan	January	16-Jan	2017	17/02/2017	26	26	37	158	121	23.41772152	36	3	7	1	Ovi-1_3_16-Jan_26	0.632911392	2.702702703	accessions
Rio-2	Top 5% CV in it's category of DAR and scoring time period	1	4 weeks	30-Jan	January	30-Jan	2017	17/02/2017	27	27	31	116	85	26.72413793	37	1	1	0	Rio-2_1_30-Jan_27	0	0	accessions
Rio-2	Top 5% CV in it's category of DAR and scoring time period	1	4 weeks	30-Jan	January	30-Jan	2017	17/02/2017	27	27	31	116	85	26.72413793	37	1	2	0	Rio-2_1_30-Jan_27	0	0	accessions
Rio-2	Top 5% CV in it's category of DAR and scoring time period	1	4 weeks	30-Jan	January	30-Jan	2017	17/02/2017	27	27	31	116	85	26.72413793	37	1	3	3	Rio-2_1_30-Jan_27	2.586206897	9.677419355	accessions
Rio-2	Top 5% CV in it's category of DAR and scoring time period	1	4 weeks	30-Jan	January	30-Jan	2017	17/02/2017	27	27	31	116	85	26.72413793	37	1	4	7	Rio-2_1_30-Jan_27	6.034482759	22.58064516	accessions
Rio-2	Top 5% CV in it's category of DAR and scoring time period	1	4 weeks	30-Jan	January	30-Jan	2017	17/02/2017	27	27	31	116	85	26.72413793	37	1	5	10	Rio-2_1_30-Jan_27	8.620689655	32.25806452	accessions
Rio-2	Top 5% CV in it's category of DAR and scoring time period	1	4 weeks	30-Jan	January	30-Jan	2017	17/02/2017	27	27	31	116	85	26.72413793	37	1	6	9	Rio-2_1_30-Jan_27	7.75862069	29.03225806	accessions
Rio-2	Top 5% CV in it's category of DAR and scoring time period	1	4 weeks	30-Jan	January	30-Jan	2017	17/02/2017	27	27	31	116	85	26.72413793	37	1	7	2	Rio-2_1_30-Jan_27	1.724137931	6.451612903	accessions
Rio-2	Top 5% CV in it's category of DAR and scoring time period	1	4 weeks	30-Jan	January	30-Jan	2017	17/02/2017	27	27	31	116	85	26.72413793	37	1	8	0	Rio-2_1_30-Jan_27	0	0	accessions
Rio-2	Top 5% CV in it's category of DAR and scoring time period	2	4 weeks	30-Jan	January	30-Jan	2017	17/02/2017	27	27	30	92	62	32.60869565	38	2	1	0	Rio-2_2_30-Jan_27	0	0	accessions
Rio-2	Top 5% CV in it's category of DAR and scoring time period	2	4 weeks	30-Jan	January	30-Jan	2017	17/02/2017	27	27	30	92	62	32.60869565	38	2	2	0	Rio-2_2_30-Jan_27	0	0	accessions
Rio-2	Top 5% CV in it's category of DAR and scoring time period	2	4 weeks	30-Jan	January	30-Jan	2017	17/02/2017	27	27	30	92	62	32.60869565	38	2	3	8	Rio-2_2_30-Jan_27	8.695652174	26.66666667	accessions
Rio-2	Top 5% CV in it's category of DAR and scoring time period	2	4 weeks	30-Jan	January	30-Jan	2017	17/02/2017	27	27	30	92	62	32.60869565	38	2	4	9	Rio-2_2_30-Jan_27	9.782608696	30	accessions
Rio-2	Top 5% CV in it's category of DAR and scoring time period	2	4 weeks	30-Jan	January	30-Jan	2017	17/02/2017	27	27	30	92	62	32.60869565	38	2	5	5	Rio-2_2_30-Jan_27	5.434782609	16.66666667	accessions
Rio-2	Top 5% CV in it's category of DAR and scoring time period	2	4 weeks	30-Jan	January	30-Jan	2017	17/02/2017	27	27	30	92	62	32.60869565	38	2	6	6	Rio-2_2_30-Jan_27	6.52173913	20	accessions
Rio-2	Top 5% CV in it's category of DAR and scoring time period	2	4 weeks	30-Jan	January	30-Jan	2017	17/02/2017	27	27	30	92	62	32.60869565	38	2	7	0	Rio-2_2_30-Jan_27	0	0	accessions
Rio-2	Top 5% CV in it's category of DAR and scoring time period	2	4 weeks	30-Jan	January	30-Jan	2017	17/02/2017	27	27	30	92	62	32.60869565	38	2	8	2	Rio-2_2_30-Jan_27	2.173913043	6.666666667	accessions
Rio-2	Top 5% CV in it's category of DAR and scoring time period	3	4 weeks	30-Jan	January	30-Jan	2017	17/02/2017	27	27	51	154	103	33.11688312	39	3	1	0	Rio-2_3_30-Jan_27	0	0	accessions
Rio-2	Top 5% CV in it's category of DAR and scoring time period	3	4 weeks	30-Jan	January	30-Jan	2017	17/02/2017	27	27	51	154	103	33.11688312	39	3	2	0	Rio-2_3_30-Jan_27	0	0	accessions
Rio-2	Top 5% CV in it's category of DAR and scoring time period	3	4 weeks	30-Jan	January	30-Jan	2017	17/02/2017	27	27	51	154	103	33.11688312	39	3	3	18	Rio-2_3_30-Jan_27	11.68831169	35.29411765	accessions
Rio-2	Top 5% CV in it's category of DAR and scoring time period	3	4 weeks	30-Jan	January	30-Jan	2017	17/02/2017	27	27	51	154	103	33.11688312	39	3	4	17	Rio-2_3_30-Jan_27	11.03896104	33.33333333	accessions
Rio-2	Top 5% CV in it's category of DAR and scoring time period	3	4 weeks	30-Jan	January	30-Jan	2017	17/02/2017	27	27	51	154	103	33.11688312	39	3	5	11	Rio-2_3_30-Jan_27	7.142857143	21.56862745	accessions
Rio-2	Top 5% CV in it's category of DAR and scoring time period	3	4 weeks	30-Jan	January	30-Jan	2017	17/02/2017	27	27	51	154	103	33.11688312	39	3	6	4	Rio-2_3_30-Jan_27	2.597402597	7.843137255	accessions
Rio-2	Top 5% CV in it's category of DAR and scoring time period	3	4 weeks	30-Jan	January	30-Jan	2017	17/02/2017	27	27	51	154	103	33.11688312	39	3	7	0	Rio-2_3_30-Jan_27	0	0	accessions
Rio-2	Top 5% CV in it's category of DAR and scoring time period	3	4 weeks	30-Jan	January	30-Jan	2017	17/02/2017	27	27	51	154	103	33.11688312	39	3	8	1	Rio-2_3_30-Jan_27	0.649350649	1.960784314	accessions
Scm-0	Visual inspection of plots high variability	1	4 weeks	30-Jan	January	30-Jan	2017	17/02/2017	27	27	0	138	138	0	40	1	1	0	Scm-0_1_30-Jan_27	0	NA	accessions
Scm-0	Visual inspection of plots high variability	1	4 weeks	30-Jan	January	30-Jan	2017	17/02/2017	27	27	0	138	138	0	40	1	2	0	Scm-0_1_30-Jan_27	0	NA	accessions
Scm-0	Visual inspection of plots high variability	1	4 weeks	30-Jan	January	30-Jan	2017	17/02/2017	27	27	0	138	138	0	40	1	3	0	Scm-0_1_30-Jan_27	0	NA	accessions
Scm-0	Visual inspection of plots high variability	1	4 weeks	30-Jan	January	30-Jan	2017	17/02/2017	27	27	0	138	138	0	40	1	4	0	Scm-0_1_30-Jan_27	0	NA	accessions
Scm-0	Visual inspection of plots high variability	1	4 weeks	30-Jan	January	30-Jan	2017	17/02/2017	27	27	0	138	138	0	40	1	5	0	Scm-0_1_30-Jan_27	0	NA	accessions
Scm-0	Visual inspection of plots high variability	1	4 weeks	30-Jan	January	30-Jan	2017	17/02/2017	27	27	0	138	138	0	40	1	6	0	Scm-0_1_30-Jan_27	0	NA	accessions
Scm-0	Visual inspection of plots high variability	1	4 weeks	30-Jan	January	30-Jan	2017	17/02/2017	27	27	0	138	138	0	40	1	7	0	Scm-0_1_30-Jan_27	0	NA	accessions
Scm-0	Visual inspection of plots high variability	1	4 weeks	30-Jan	January	30-Jan	2017	17/02/2017	27	27	0	138	138	0	40	1	8	0	Scm-0_1_30-Jan_27	0	NA	accessions
Scm-0	Visual inspection of plots high variability	1	4 weeks	30-Jan	January	30-Jan	2017	17/02/2017	27	27	0	138	138	0	40	1	9	0	Scm-0_1_30-Jan_27	0	NA	accessions
Scm-0	Visual inspection of plots high variability	2	4 weeks	30-Jan	January	30-Jan	2017	17/02/2017	27	27	0	128	128	0	41	2	1	0	Scm-0_2_30-Jan_27	0	NA	accessions
Scm-0	Visual inspection of plots high variability	2	4 weeks	30-Jan	January	30-Jan	2017	17/02/2017	27	27	0	128	128	0	41	2	2	0	Scm-0_2_30-Jan_27	0	NA	accessions
Scm-0	Visual inspection of plots high variability	2	4 weeks	30-Jan	January	30-Jan	2017	17/02/2017	27	27	0	128	128	0	41	2	3	0	Scm-0_2_30-Jan_27	0	NA	accessions
Scm-0	Visual inspection of plots high variability	2	4 weeks	30-Jan	January	30-Jan	2017	17/02/2017	27	27	0	128	128	0	41	2	4	0	Scm-0_2_30-Jan_27	0	NA	accessions
Scm-0	Visual inspection of plots high variability	2	4 weeks	30-Jan	January	30-Jan	2017	17/02/2017	27	27	0	128	128	0	41	2	5	0	Scm-0_2_30-Jan_27	0	NA	accessions
Scm-0	Visual inspection of plots high variability	2	4 weeks	30-Jan	January	30-Jan	2017	17/02/2017	27	27	0	128	128	0	41	2	6	0	Scm-0_2_30-Jan_27	0	NA	accessions
Scm-0	Visual inspection of plots high variability	2	4 weeks	30-Jan	January	30-Jan	2017	17/02/2017	27	27	0	128	128	0	41	2	7	0	Scm-0_2_30-Jan_27	0	NA	accessions
Scm-0	Visual inspection of plots high variability	2	4 weeks	30-Jan	January	30-Jan	2017	17/02/2017	27	27	0	128	128	0	41	2	8	0	Scm-0_2_30-Jan_27	0	NA	accessions
Scm-0	Visual inspection of plots high variability	2	4 weeks	30-Jan	January	30-Jan	2017	17/02/2017	27	27	0	128	128	0	41	2	9	0	Scm-0_2_30-Jan_27	0	NA	accessions
Scm-0	Visual inspection of plots high variability	3	4 weeks	30-Jan	January	30-Jan	2017	17/02/2017	27	27	1	129	128	0.775193798	42	3	1	0	Scm-0_3_30-Jan_27	0	0	accessions
Scm-0	Visual inspection of plots high variability	3	4 weeks	30-Jan	January	30-Jan	2017	17/02/2017	27	27	1	129	128	0.775193798	42	3	2	0	Scm-0_3_30-Jan_27	0	0	accessions
Scm-0	Visual inspection of plots high variability	3	4 weeks	30-Jan	January	30-Jan	2017	17/02/2017	27	27	1	129	128	0.775193798	42	3	3	0	Scm-0_3_30-Jan_27	0	0	accessions
Scm-0	Visual inspection of plots high variability	3	4 weeks	30-Jan	January	30-Jan	2017	17/02/2017	27	27	1	129	128	0.775193798	42	3	4	0	Scm-0_3_30-Jan_27	0	0	accessions
Scm-0	Visual inspection of plots high variability	3	4 weeks	30-Jan	January	30-Jan	2017	17/02/2017	27	27	1	129	128	0.775193798	42	3	5	0	Scm-0_3_30-Jan_27	0	0	accessions
Scm-0	Visual inspection of plots high variability	3	4 weeks	30-Jan	January	30-Jan	2017	17/02/2017	27	27	1	129	128	0.775193798	42	3	6	0	Scm-0_3_30-Jan_27	0	0	accessions
Scm-0	Visual inspection of plots high variability	3	4 weeks	30-Jan	January	30-Jan	2017	17/02/2017	27	27	1	129	128	0.775193798	42	3	7	0	Scm-0_3_30-Jan_27	0	0	accessions
Scm-0	Visual inspection of plots high variability	3	4 weeks	30-Jan	January	30-Jan	2017	17/02/2017	27	27	1	129	128	0.775193798	42	3	8	0	Scm-0_3_30-Jan_27	0	0	accessions
Scm-0	Visual inspection of plots high variability	3	4 weeks	30-Jan	January	30-Jan	2017	17/02/2017	27	27	1	129	128	0.775193798	42	3	9	1	Scm-0_3_30-Jan_27	0.775193798	100	accessions
Svi-0	Visual inspection of plots high variability	1	None	6	January	6-Jan	2017	31/01/2017	37	37	13	122	109	10.6557377	43	1	1	0	Svi-0_1_6-Jan_37	0	0	accessions
Svi-0	Visual inspection of plots high variability	1	None	6	January	6-Jan	2017	31/01/2017	37	37	13	122	109	10.6557377	43	1	2	2	Svi-0_1_6-Jan_37	1.639344262	15.38461538	accessions
Svi-0	Visual inspection of plots high variability	1	None	6	January	6-Jan	2017	31/01/2017	37	37	13	122	109	10.6557377	43	1	3	10	Svi-0_1_6-Jan_37	8.196721311	76.92307692	accessions
Svi-0	Visual inspection of plots high variability	1	None	6	January	6-Jan	2017	31/01/2017	37	37	13	122	109	10.6557377	43	1	4	1	Svi-0_1_6-Jan_37	0.819672131	7.692307692	accessions
Svi-0	Visual inspection of plots high variability	2	None	6	January	6-Jan	2017	31/01/2017	37	37	15	140	125	10.71428571	44	2	1	0	Svi-0_2_6-Jan_37	0	0	accessions
Svi-0	Visual inspection of plots high variability	2	None	6	January	6-Jan	2017	31/01/2017	37	37	15	140	125	10.71428571	44	2	2	6	Svi-0_2_6-Jan_37	4.285714286	40	accessions
Svi-0	Visual inspection of plots high variability	2	None	6	January	6-Jan	2017	31/01/2017	37	37	15	140	125	10.71428571	44	2	3	8	Svi-0_2_6-Jan_37	5.714285714	53.33333333	accessions
Svi-0	Visual inspection of plots high variability	2	None	6	January	6-Jan	2017	31/01/2017	37	37	15	140	125	10.71428571	44	2	4	1	Svi-0_2_6-Jan_37	0.714285714	6.666666667	accessions
Svi-0	Visual inspection of plots high variability	3	None	6	January	6-Jan	2017	31/01/2017	37	37	23	144	121	15.97222222	45	3	1	0	Svi-0_3_6-Jan_37	0	0	accessions
Svi-0	Visual inspection of plots high variability	3	None	6	January	6-Jan	2017	31/01/2017	37	37	23	144	121	15.97222222	45	3	2	2	Svi-0_3_6-Jan_37	1.388888889	8.695652174	accessions
Svi-0	Visual inspection of plots high variability	3	None	6	January	6-Jan	2017	31/01/2017	37	37	23	144	121	15.97222222	45	3	3	19	Svi-0_3_6-Jan_37	13.19444444	82.60869565	accessions
Svi-0	Visual inspection of plots high variability	3	None	6	January	6-Jan	2017	31/01/2017	37	37	23	144	121	15.97222222	45	3	4	2	Svi-0_3_6-Jan_37	1.388888889	8.695652174	accessions
